# Supplementary material for: Improving mass spectrometry analysis of protein structures with arginine-selective chemical cross-linkers
Source: Nat Commun. 2019 Sep 2;10:3911. doi: 10.1038/s41467-019-11917-z (PMC6718413; doi:10.1038/s41467-019-11917-z)
Supplement: Supplementary file 4 — Suppelmentary data 1 [file 41467_2019_11917_MOESM4_ESM.xlsx]

## Sheet: ArGO2 6Protein
The identification results of ArGO2 on 6 model proteins (GST, Aldolase, lysozyme, PUD-1/2 BSA, and lactoferrin).
Linked Site	# of Total Spectra	Best Svm Score	Peptide	euclidean distance (Å)	SASD (Å)		Note:
BSA(209)-BSA(482)	460	8.6012e-06	IETMREK(5)-MPCTEDYLSLILNRLCVLHEK(14)	17.73	22.65		"NA" means no structure information of the residue in PDB file or Xwalk can't calcluate the SASD of cross-linked pair.
BSA(209)-BSA(459)	450	6.13619e-06	IETMREK(5)-VGTRCCTKPESER(4)	15.08	21.68		"Self-XL" means the same sites were cross-linked, the distance can't be calculated.
BSA(241)-BSA(280)	273	8.79322e-08	AWSVARLSQK(6)-ECCHGDLLECADDRADLAK(14)	16.6	20.3		"SASD" means Solvent Accessible Surface Distance
BSA(222)-BSA(280)	211	2.4736e-15	LRCASIQK(2)-ECCHGDLLECADDRADLAK(14)	15.16	19.87
BSA(222)-BSA(241)	166	2.99947e-11	LRCASIQK(2)-AWSVARLSQK(6)	12.81	15.58
BSA(459)-BSA(482)	165	2.11847e-07	VGTRCCTKPESER(4)-MPCTEDYLSLILNRLCVLHEK(14)	17.56	19.46
BSA(241)-BSA(459)	124	3.39798e-08	AWSVARLSQK(6)-VGTRCCTKPESER(4)	20.23	22.59
BSA(433)-BSA(508)	120	1.91561e-11	LGEYGFQNALIVRYTR(13)-RPCFSALTPDETYVPK(1)	14.47	16.33
BSA(222)-BSA(459)	109	4.34561e-09	LRCASIQK(2)-VGTRCCTKPESER(4)	21.36	25.58
BSA(220)-BSA(459)	99	8.32449e-05	QRLR(2)-VGTRCCTKPESER(4)	19.75	22.58
BSA(222)-BSA(232)	97	1.39442e-08	LRCASIQK(2)-FGERALK(4)	11.6	20.14
BSA(168)-BSA(209)	88	1.56719e-08	RHPYFYAPELLYYANK(1)-IETMREK(5)	12.81	13.72
BSA(209)-BSA(220)	76	1.218e-06	IETMREK(5)-QRLR(2)	16.58	25.82
BSA(451)-BSA(459)	56	0.000429015	KVPQVSTPTLVEVSRSLGK(15)-VGTRCCTKPESER(4)	12.77	20.9
BSA(436)-BSA(507)	54	0.094901	YTRK(3)-VTKCCTESLVNRRPCFSALTPDETYVPK(12)	17.95	36.28
BSA(209)-BSA(280)	51	8.25668e-05	IETMREK(5)-VHKECCHGDLLECADDRADLAK(17)	23.16	40.69
BSA(436)-BSA(459)	49	0.000372277	YTRK(3)-VGTRCCTKPESER(4)	25.12	52.01
BSA(218)-BSA(222)	48	0.000967555	EKVLASSARQR(9)-LRCASIQK(2)	6.63	9.47
BSA(232)-BSA(241)	38	2.36339e-07	FGERALK(4)-AWSVARLSQK(6)	14.37	30.69
BSA(280)-BSA(459)	32	3.7569e-07	VHKECCHGDLLECADDRADLAK(17)-VGTRCCTKPESER(4)	29.06	32.43
BSA(482)-BSA(507)	24	0.214546	MPCTEDYLSLILNRLCVLHEK(14)-CCTESLVNRR(9)	11.78	28.84
BSA(168)-BSA(371)	23	0.185364	RHPYFYAPELLYYANK(1)-RHPEYAVSVLLRLAKEYEATLEECCAK(12)	32.01	51.1
BSA(209)-BSA(436)	21	0.172346	IETMREK(5)-YTRK(3)	31.93	56.65
BSA(209)-BSA(222)	20	8.05186e-06	IETMREK(5)-LRCASIQK(2)	20.13	38.27
BSA(222)-BSA(507)	16	0.142235	LRCASIQK(2)-CCTESLVNRRPCFSALTPDETYVPK(9)	14.67	33.31
BSA(220)-BSA(280)	14	0.000138855	QRLRCASIQK(2)-VHKECCHGDLLECADDRADLAK(17)	17.49	43.97
BSA(122)-BSA(436)	14	0.10799	ETYGDMADCCEKQEPERNECFLSHK(17)-YTRK(3)	40.65	NA
BSA(436)-BSA(451)	13	0.000359255	YTRK(3)-VPQVSTPTLVEVSRSLGK(14)	15.65	49.53
BSA(359)-BSA(459)	12	0.406422	DAFLGSFLYEYSRR(13)-VGTRCCTKPESER(4)	24.97	56.08
BSA(209)-BSA(218)	9	0.173151	IETMREK(5)-VLASSARQRLR(7)	14.2	31.77
BSA(209)-BSA(241)	8	1.54838e-06	IETMREK(5)-AWSVARLSQK(6)	24.35	36.88
BSA(34)-BSA(507)	7	0.138736	SEIAHRFKDLGEEHFK(6)-TPVSEKVTKCCTESLVNRR(18)	38.21	58.33
BSA(433)-BSA(436)	6	0.143874	LGEYGFQNALIVRYTR(13)-YTRK(3)	5.43	6.9
BSA(459)-BSA(468)	6	0.482667	VGTRCCTK(4)-PESERMPCTEDYLSLILNR(5)	9.32	28.21
BSA(122)-BSA(482)	6	0.551027	QEPERNECFLSHK(5)-MPCTEDYLSLILNRLCVLHEK(14)	25.56	52.5
BSA(209)-BSA(451)	5	0.0246702	IETMREK(5)-KVPQVSTPTLVEVSRSLGK(15)	16.81	19.84
BSA(220)-BSA(241)	4	0.000517073	QRLRCASIQK(2)-AWSVARLSQK(6)	16.74	42.55
BSA(220)-BSA(482)	4	0.0121975	QRLR(2)-MPCTEDYLSLILNRLCVLHEK(14)	7.81	7.93
BSA(23)-BSA(468)	4	0.169283	GVFRR(4)-CCTKPESERMPCTEDYLSLILNR(9)	NA	NA
BSA(209)-BSA(508)	4	0.291559	IETMREK(5)-RPCFSALTPDETYVPK(1)	25.94	50.29
BSA(436)-BSA(508)	4	0.365586	YTRK(3)-VTKCCTESLVNRRPCFSALTPDETYVPK(13)	16.81	24.85
BSA(24)-BSA(508)	4	0.475352	RDTHK(1)-RPCFSALTPDETYVPK(1)	NA	NA
BSA(459)-BSA(507)	3	0.56097	VGTRCCTK(4)-VTKCCTESLVNRRPCFSALTPDETYVPK(12)	20.33	46.51
BSA(209)-BSA(209)	3	7.92206e-10	IETMREK(5)-IETMREK(5)	Self_XL	Self_XL
BSA(209)-BSA(232)	3	0.0158903	IETMREK(5)-FGERALK(4)	31.45	53.43
BSA(507)-BSA(508)	3	0.200994	CCTESLVNRR(9)-RPCFSALTPDETYVPK(1)	3.79	7.74
BSA(241)-BSA(508)	3	0.267579	AWSVARLSQK(6)-CCTESLVNRRPCFSALTPDETYVPK(10)	18.65	48.65
BSA(23)-BSA(209)	3	0.310408	GVFRR(4)-IETMREK(5)	NA	NA
BSA(220)-BSA(232)	2	0.0132915	QRLRCASIQK(2)-FGERALK(4)	16.49	29.95
BSA(433)-BSA(459)	2	0.214763	LGEYGFQNALIVRYTR(13)-VGTRCCTKPESER(4)	20.31	44.45
BSA(24)-BSA(507)	2	0.692912	RDTHK(1)-VTKCCTESLVNRRPCFSALTPDETYVPK(12)	NA	NA
BSA(122)-BSA(122)	2	6.89231e-05	ETYGDMADCCEKQEPERNECFLSHKDDSPDLPK(17)-ETYGDMADCCEKQEPERNECFLSHKDDSPDLPK(17)	Self_XL	Self_XL
BSA(459)-BSA(459)	2	0.00981587	SLGKVGTRCCTK(8)-SLGKVGTRCCTK(8)	Self_XL	Self_XL
BSA(218)-BSA(232)	2	0.424838	VLASSARQR(7)-FGERALK(4)	17.52	24.78
BSA(24)-BSA(459)	2	0.513406	RDTHK(1)-VGTRCCTKPESER(4)	NA	NA
BSA(105)-BSA(218)	2	0.623816	SLHTLFGDELCKVASLRETYGDMADCCEK(17)-EKVLASSARQR(9)	31.73	NA
BSA(167)-BSA(507)	2	0.730258	YLYEIARR(7)-CCTESLVNRRPCFSALTPDETYVPK(9)	27.94	45.59
GST(108)-GST(108)	1796	1.54209e-31	YGVSRIAYSK(5)-YGVSRIAYSK(5)	Self_XL	Self_XL
GST(35)-GST(42)	287	1.85091e-15	LLLEYLEEKYEEHLYERDEGDK(17)-WRNKKFELGLEFPNLPYYIDGDVK(2)	13.14	16.2
GST(108)-GST(136)	77	3.6564e-35	YGVSRIAYSK(5)-MFEDRLCHK(5)	25.43	31.93
GST(35)-GST(108)	32	5.29184e-09	LLLEYLEEKYEEHLYERDEGDKWR(17)-YGVSRIAYSK(5)	20.32	25.16
GST(42)-GST(108)	25	4.12457e-16	DEGDKWRNK(7)-YGVSRIAYSK(5)	24.06	26.24
GST(108)-GST(182)	18	1.97964e-19	YGVSRIAYSK(5)-RIEAIPQIDK(1)	28.71	59.45
GST(136)-GST(182)	15	1.75134e-08	MFEDRLCHK(5)-RIEAIPQIDK(1)	15.55	30.73
GST(42)-GST(89)	8	7.54192e-15	WRNKKFELGLEFPNLPYYIDGDVK(2)-HNMLGGCPKERAEISMLEGAVLDIR(11)	35.97	42.15
GST(182)-GST(182)	6	2.61498e-23	RIEAIPQIDK(1)-RIEAIPQIDK(1)	Self_XL	Self_XL
GST(73)-GST(252)	5	0.0332396	LTQSMAIIRYIADKHNMLGGCPK(9)-PVGAPRAAAS(6)	NA	NA
GST(35)-GST(73)	4	0.68457	LLLEYLEEKYEEHLYERDEGDKWR(17)-LTQSMAIIRYIADKHNMLGGCPK(9)	27.13	41.04
GST(136)-GST(136)	2	0.788192	MFEDRLCHKTYLNGDHVTHPDFMLYDALDVVLYMDPMCLDAFPK(5)-VDFLSKLPEMLKMFEDRLCHK(17)	Self_XL	Self_XL
lactoferrin(269)-lactoferrin(710)	159	5.93743e-62	DCHLARVPSHAVVAR(6)-CSTSPLLEACEFLRK(14)	12.56	12.08
lactoferrin(628)-lactoferrin(672)	144	6.18605e-27	MDKVERLK(6)-NLLFNDNTECLARLHGK(13)	14.05	21.02
lactoferrin(106)-lactoferrin(710)	92	1.68252e-34	LRPVAAEVYGTERQPR(13)-CSTSPLLEACEFLRK(14)	17.95	23.44
lactoferrin(47)-lactoferrin(50)	54	2.13819e-16	NMRK(3)-VRGPPVSCIK(2)	4.22	7.21
lactoferrin(106)-lactoferrin(292)	40	2.13486e-20	LRPVAAEVYGTERQPR(13)-SVNGKEDAIWNLLRQAQEK(14)	19.13	22.6
lactoferrin(109)-lactoferrin(710)	30	2.44274e-39	QPRTHYYAVAVVK(3)-CSTSPLLEACEFLRK(14)	10.79	12.73
lactoferrin(24)-lactoferrin(47)	19	3.91252e-08	RSVQWCAVSQPEATK(1)-NMRK(3)	11.88	12.88
lactoferrin(106)-lactoferrin(106)	15	7.56416e-12	LRPVAAEVYGTERQPR(13)-LRPVAAEVYGTERQPR(13)	Self_XL	Self_XL
lactoferrin(59)-lactoferrin(256)	9	1.08017e-05	GPPVSCIKRDSPIQCIQAIAENR(9)-DEYELLCPDNTRKPVDK(12)	40.87	NA
lactoferrin(106)-lactoferrin(269)	7	3.53602e-20	LRPVAAEVYGTERQPR(13)-FKDCHLARVPSHAVVAR(8)	19.47	29.35
lactoferrin(463)-lactoferrin(600)	6	1.56909e-07	RSDTSLTWNSVK(1)-RKPVTEAR(1)	9.15	9.73
lactoferrin(24)-lactoferrin(50)	5	6.12658e-11	RSVQWCAVSQPEATK(1)-VRGPPVSCIK(2)	13.35	14.68
lactoferrin(463)-lactoferrin(642)	5	0.222079	RSDTSLTWNSVK(1)-FGRNGSDCPDKFCLFQSETK(3)	33.58	41.38
lactoferrin(44)-lactoferrin(50)	4	5.47412e-18	CFQWQRNMR(6)-VRGPPVSCIK(2)	9.48	15.37
lactoferrin(292)-lactoferrin(710)	4	4.56697e-10	SVNGKEDAIWNLLRQAQEK(14)-CSTSPLLEACEFLRK(14)	22.25	30.09
lactoferrin(361)-lactoferrin(364)	4	4.51721e-07	KSEEEVAARR(9)-ARVVWCAVGEQELR(2)	5.33	7.21
lactoferrin(220)-lactoferrin(710)	4	0.00160533	CAFSSQEPYFSYSGAFKCLRDGAGDVAFIR(20)-CSTSPLLEACEFLRK(14)	35.93	57.28
lactoferrin(50)-lactoferrin(59)	3	7.69909e-20	VRGPPVSCIK(2)-RDSPIQCIQAIAENR(1)	27.25	40.2
lactoferrin(95)-lactoferrin(109)	3	0.00997893	LRPVAAEVYGTER(2)-QPRTHYYAVAVVK(3)	19.92	33.41
lactoferrin(364)-lactoferrin(710)	3	0.0203571	RARVVWCAVGEQELRK(3)-CSTSPLLEACEFLRK(14)	27.08	32.68
lactoferrin(292)-lactoferrin(329)	2	2.00994e-13	SVNGKEDAIWNLLRQAQEK(14)-DSAIGFSRVPPR(8)	9.12	14.77
lactoferrin(50)-lactoferrin(292)	2	1.23455e-06	VRGPPVSCIK(2)-SVNGKEDAIWNLLRQAQEK(14)	13.95	18.44
lactoferrin(95)-lactoferrin(106)	2	4.74127e-06	LRPVAAEVYGTERQPR(2)-LRPVAAEVYGTERQPR(13)	28.49	39.12
lactoferrin(256)-lactoferrin(361)	2	0.0390185	DEYELLCPDNTRK(12)-SEEEVAARRARVVWCAVGEQELR(8)	33.5	53.52
Aldolase(42)-Aldolase(330)	137	3.14546e-16	RLQSIGTENTEENRR(1)-RALANSLACQGK(1)	18.01	36.07
Aldolase(42)-Aldolase(303)	127	6.78349e-14	RLQSIGTENTEENRR(1)-CPLLKPWALTFSYGRALQASALK(15)	9.74	10.63
Aldolase(200)-Aldolase(200)	123	4.31153e-34	RCQYVTEK(1)-RCQYVTEK(1)	Self_XL	Self_XL
Aldolase(42)-Aldolase(148)	85	1.09155e-20	RLQSIGTENTEENRR(1)-WRCVLK(2)	19.78	21.06
Aldolase(55)-Aldolase(330)	65	1.74871e-15	LQSIGTENTEENRR(13)-RALANSLACQGK(1)	20.48	NA
Aldolase(133)-Aldolase(148)	64	1.54498e-05	GVVPLAGTNGETTTQGLDGLSERCAQYK(23)-WRCVLK(2)	16.76	22.12
Aldolase(42)-Aldolase(56)	54	8.30749e-23	RLQSIGTENTEENR(1)-RFYR(1)	14.26	43.67
Aldolase(303)-Aldolase(330)	48	1.75273e-22	CPLLKPWALTFSYGRALQASALK(15)-RALANSLACQGK(1)	10.48	31.89
Aldolase(68)-Aldolase(330)	48	3.83053e-20	QLLLTADDRVNPCIGGVILFHETLYQK(9)-RALANSLACQGK(1)	11.33	29.47
Aldolase(68)-Aldolase(91)	44	8.36269e-08	QLLLTADDRVNPCIGGVILFHETLYQK(9)-ADDGRPFPQVIK(5)	20.55	25.29
Aldolase(42)-Aldolase(200)	43	5.85231e-11	RLQSIGTENTEENRR(1)-RCQYVTEK(1)	31.6	43.95
Aldolase(330)-Aldolase(330)	42	8.22089e-35	RALANSLACQGK(1)-RALANSLACQGK(1)	Self_XL	Self_XL
Aldolase(42)-Aldolase(59)	40	4.7062e-08	RLQSIGTENTEENRR(1)-FYRQLLLTADDR(3)	12.84	NA
Aldolase(257)-Aldolase(330)	40	1.09664e-17	YSHEEIAMATVTALRR(15)-RALANSLACQGK(1)	27.81	NA
Aldolase(257)-Aldolase(303)	39	1.76595e-14	YSHEEIAMATVTALRR(15)-CPLLKPWALTFSYGRALQASALK(15)	26.96	NA
Aldolase(42)-Aldolase(42)	35	1.92871e-10	RLQSIGTENTEENRR(1)-RLQSIGTENTEENRR(1)	Self_XL	Self_XL
Aldolase(55)-Aldolase(59)	34	5.65119e-09	LQSIGTENTEENRR(13)-FYRQLLLTADDR(3)	6	NA
Aldolase(148)-Aldolase(200)	31	1.62882e-23	WRCVLK(2)-RCQYVTEK(1)	22.08	39.7
Aldolase(56)-Aldolase(330)	22	4.88248e-30	RFYR(1)-RALANSLACQGK(1)	21.13	57.15
Aldolase(55)-Aldolase(200)	20	2.18024e-11	LQSIGTENTEENRR(13)-RCQYVTEK(1)	39.1	NA
Aldolase(91)-Aldolase(330)	18	2.01043e-10	ADDGRPFPQVIK(5)-RALANSLACQGK(1)	25.81	49.5
Aldolase(21)-Aldolase(42)	16	0.000271008	ELSDIAHRIVAPGK(8)-RLQSIGTENTEENRR(1)	30.45	NA
Aldolase(148)-Aldolase(303)	15	0.000260117	WRCVLK(2)-CPLLKPWALTFSYGRALQASALK(15)	16.01	16.5
Aldolase(55)-Aldolase(148)	14	5.01058e-10	LQSIGTENTEENRR(13)-WRCVLK(2)	21.92	31.47
Aldolase(148)-Aldolase(330)	12	2.86224e-13	WRCVLK(2)-RALANSLACQGK(1)	23.78	45.36
Aldolase(68)-Aldolase(303)	12	4.73384e-11	QLLLTADDRVNPCIGGVILFHETLYQK(9)-CPLLKPWALTFSYGRALQASALK(15)	19.8	48.72
Aldolase(21)-Aldolase(330)	11	1.26512e-09	ELSDIAHRIVAPGK(8)-RALANSLACQGK(1)	20.58	53.66
Aldolase(42)-Aldolase(55)	9	1.42876e-06	RLQSIGTENTEENRR(1)-RLQSIGTENTEENRR(14)	10.72	33.85
Aldolase(200)-Aldolase(330)	8	1.72373e-14	RCQYVTEK(1)-RALANSLACQGK(1)	30.65	53.54
Aldolase(59)-Aldolase(330)	7	0.0437265	FYRQLLLTADDR(3)-RALANSLACQGK(1)	16.03	NA
Aldolase(91)-Aldolase(303)	6	3.33974e-05	ADDGRPFPQVIK(5)-CPLLKPWALTFSYGRALQASALK(15)	26.22	56.69
Aldolase(55)-Aldolase(303)	6	0.0022648	LQSIGTENTEENRR(13)-CPLLKPWALTFSYGRALQASALK(15)	15.52	38.64
Aldolase(68)-Aldolase(148)	5	0.027226	FYRQLLLTADDRVNPCIGGVILFHETLYQK(12)-WRCVLK(2)	29.73	NA
Aldolase(91)-Aldolase(148)	5	4.52477e-09	ADDGRPFPQVIK(5)-WRCVLK(2)	29.35	49.73
Aldolase(200)-Aldolase(257)	4	1.16803e-12	RCQYVTEK(1)-YSHEEIAMATVTALRR(15)	17.06	28.16
Aldolase(148)-Aldolase(148)	4	1.69536e-07	DGADFAKWRCVLK(9)-DGADFAKWRCVLK(9)	Self_XL	Self_XL
Aldolase(56)-Aldolase(200)	3	7.454e-10	RFYR(1)-RCQYVTEK(1)	41.49	NA
Aldolase(21)-Aldolase(91)	3	0.000989333	ELSDIAHRIVAPGK(8)-ADDGRPFPQVIK(5)	23.28	28.73
Aldolase(42)-Aldolase(257)	3	0.053741	RLQSIGTENTEENRR(1)-YSHEEIAMATVTALRR(15)	35.74	NA
Aldolase(148)-Aldolase(172)	3	0.42129	WRCVLK(2)-IGEHTPSALAIMENANVLARYASICQQNGIVPIVEPEILPDGDHDLKR(20)	12.81	41.59
Aldolase(200)-Aldolase(303)	2	6.53253e-07	RCQYVTEK(1)-CPLLKPWALTFSYGRALQASALK(15)	25.5	40.1
Aldolase(21)-Aldolase(56)	2	0.0247234	ELSDIAHRIVAPGK(8)-RFYRQLLLTADDRVNPCIGGVILFHETLYQK(1)	26.56	47.36
Aldolase(56)-Aldolase(68)	2	0.0494532	RFYR(1)-QLLLTADDRVNPCIGGVILFHETLYQK(9)	21.8	37.15
Aldolase(42)-Aldolase(68)	2	0.0622053	RLQSIGTENTEENRR(1)-QLLLTADDRVNPCIGGVILFHETLYQK(9)	25.56	52.07
Aldolase(59)-Aldolase(172)	2	0.618277	FYRQLLLTADDRVNPCIGGVILFHETLYQKADDGR(3)-CVLKIGEHTPSALAIMENANVLARYASICQQNGIVPIVEPEILPDGDHDLKR(24)	30.3	NA
lysozyme(91)-lysozyme(130)	251	2.89867e-10	TPGSRNLCNIPCSALLSSDITASVNCAK(5)-IVSDGNGMNAWVAWRNR(15)	23.61	30.04
lysozyme(23)-lysozyme(132)	153	7.01882e-07	VFGRCELAAAMK(4)-NRCK(2)	16.58	22.37
lysozyme(32)-lysozyme(146)	153	7.51597e-05	RHGLDNYR(1)-GCRL(3)	12.89	17.03
lysozyme(132)-lysozyme(143)	90	1.47358e-07	NRCK(2)-GTDVQAWIRGCR(9)	17.73	21.17
lysozyme(39)-lysozyme(130)	80	5.18506e-08	HGLDNYRGYSLGNWVCAAK(7)-KIVSDGNGMNAWVAWRNR(16)	16.04	25.45
lysozyme(63)-lysozyme(86)	80	5.29046e-06	FESNFNTQATNRNTDGSTDYGILQINSR(12)-WWCNDGRTPGSR(7)	11.29	12.49
lysozyme(23)-lysozyme(143)	72	4.65351e-12	VFGRCELAAAMK(4)-GTDVQAWIRGCR(9)	9.63	10.18
lysozyme(39)-lysozyme(91)	61	1.8268e-09	HGLDNYRGYSLGNWVCAAK(7)-TPGSRNLCNIPCSALLSSDITASVNCAK(5)	23.23	30.54
lysozyme(32)-lysozyme(91)	59	5.82929e-07	RHGLDNYR(1)-TPGSRNLCNIPCSALLSSDITASVNCAK(5)	28.63	37.26
lysozyme(32)-lysozyme(32)	54	2.68288e-14	RHGLDNYR(1)-RHGLDNYR(1)	Self_XL	Self_XL
lysozyme(39)-lysozyme(132)	48	1.14203e-06	HGLDNYRGYSLGNWVCAAK(7)-NRCK(2)	19.63	32.78
lysozyme(91)-lysozyme(132)	47	4.3345e-06	TPGSRNLCNIPCSALLSSDITASVNCAK(5)-NRCK(2)	27.81	39.58
lysozyme(130)-lysozyme(146)	43	0.000688264	KIVSDGNGMNAWVAWRNR(16)-GCRL(3)	27	42.91
lysozyme(32)-lysozyme(63)	43	2.91945e-07	RHGLDNYR(1)-FESNFNTQATNRNTDGSTDYGILQINSR(12)	30.16	48.71
lysozyme(32)-lysozyme(143)	42	1.18703e-10	RHGLDNYR(1)-GTDVQAWIRGCR(9)	17.16	26.25
lysozyme(39)-lysozyme(63)	40	8.85871e-06	HGLDNYRGYSLGNWVCAAK(7)-FESNFNTQATNRNTDGSTDYGILQINSR(12)	28.36	44.16
lysozyme(63)-lysozyme(132)	39	7.83677e-05	FESNFNTQATNRNTDGSTDYGILQINSR(12)-NRCK(2)	20.33	22.9
lysozyme(32)-lysozyme(132)	37	3.86788e-06	RHGLDNYR(1)-NRCK(2)	24.76	44.15
lysozyme(39)-lysozyme(146)	35	0.000149688	HGLDNYRGYSLGNWVCAAK(7)-GCRL(3)	23.09	28.87
lysozyme(130)-lysozyme(132)	30	2.17865e-05	IVSDGNGMNAWVAWRNR(15)-NRCK(2)	5.93	13.57
lysozyme(79)-lysozyme(91)	29	1.50864e-06	NTDGSTDYGILQINSRWWCNDGR(16)-TPGSRNLCNIPCSALLSSDITASVNCAK(5)	6.32	11.63
lysozyme(39)-lysozyme(79)	28	5.66323e-07	HGLDNYRGYSLGNWVCAAK(7)-NTDGSTDYGILQINSRWWCNDGR(16)	23.43	37.67
lysozyme(39)-lysozyme(86)	27	4.89785e-05	HGLDNYRGYSLGNWVCAAK(7)-WWCNDGRTPGSR(7)	31.65	48.26
lysozyme(32)-lysozyme(39)	26	1.81341e-06	RHGLDNYR(1)-HGLDNYRGYSLGNWVCAAK(7)	15.59	19.34
lysozyme(63)-lysozyme(91)	25	2.28027e-07	FESNFNTQATNRNTDGSTDYGILQINSR(12)-TPGSRNLCNIPCSALLSSDITASVNCAK(5)	17.02	29.35
lysozyme(79)-lysozyme(130)	24	3.00355e-05	NTDGSTDYGILQINSRWWCNDGR(16)-KIVSDGNGMNAWVAWRNR(16)	19.73	23.22
lysozyme(32)-lysozyme(86)	21	3.90241e-07	RHGLDNYR(1)-WWCNDGRTPGSR(7)	33.11	46.51
lysozyme(86)-lysozyme(132)	20	6.80463e-06	WWCNDGRTPGSR(7)-NRCK(2)	29.85	36.32
lysozyme(63)-lysozyme(146)	18	0.0081267	FESNFNTQATNRNTDGSTDYGILQINSR(12)-GCRL(3)	35.55	52.17
lysozyme(32)-lysozyme(130)	17	2.72538e-06	RHGLDNYR(1)-KIVSDGNGMNAWVAWRNR(16)	24.42	46.02
lysozyme(32)-lysozyme(79)	17	0.000113728	RHGLDNYR(1)-NTDGSTDYGILQINSRWWCNDGR(16)	28.54	49.11
lysozyme(39)-lysozyme(143)	13	1.31782e-08	HGLDNYRGYSLGNWVCAAK(7)-GTDVQAWIRGCR(9)	21.35	30.25
lysozyme(86)-lysozyme(91)	12	0.0202503	WWCNDGRTPGSR(7)-TPGSRNLCNIPCSALLSSDITASVNCAK(5)	11.99	18.85
lysozyme(91)-lysozyme(146)	10	0.00160687	TPGSRNLCNIPCSALLSSDITASVNCAK(5)-GCRL(3)	38.85	NA
lysozyme(143)-lysozyme(146)	9	0.128037	CKGTDVQAWIRGCR(11)-GCRL(3)	8.79	10.31
lysozyme(130)-lysozyme(143)	7	0.000783356	KIVSDGNGMNAWVAWRNR(16)-GTDVQAWIRGCR(9)	20.93	33.45
lysozyme(23)-lysozyme(146)	7	0.0304478	VFGRCELAAAMK(4)-GCRL(3)	11.2	15.72
lysozyme(23)-lysozyme(32)	4	7.77426e-05	VFGRCELAAAMK(4)-RHGLDNYR(1)	14.54	24.14
lysozyme(79)-lysozyme(132)	3	0.000717887	NTDGSTDYGILQINSRWWCNDGR(16)-NRCK(2)	23.33	29.2
lysozyme(91)-lysozyme(143)	2	0.000602735	TPGSRNLCNIPCSALLSSDITASVNCAK(5)-GTDVQAWIRGCR(9)	37.65	59.24
lysozyme(79)-lysozyme(146)	2	0.169446	NTDGSTDYGILQINSRWWCNDGR(16)-GCRL(3)	37.12	NA
PUD2(97)-PUD1(110)	11	0.0454304	SYIEHAKFISDSRSWK(13)-VRILGEAWR(2)	31.77	42.36
PUD2(97)-PUD2(151)	10	0.0477472	QIETNLDDKNGVVDGKVRILGEAWRSGHPDGADWK(18)-VLEKEVQFVSKSGTSTTDFYRHDV(21)	18.18	25.42
PUD1(13)-PUD2(151)	10	0.00080654	MSTDPTPPQLTRRTAK(13)-EVQFVSKSGTSTTDFYRHDV(17)	41.64	NA
PUD1(13)-PUD2(104)	6	0.159555	RTAKVSIDNQTGSHFK(1)-ILGEAWRSGHPDGADWK(7)	39.39	NA
PUD1(13)-PUD2(97)	6	0.511976	STDPTPPQLTRRTAK(12)-VRILGEAWRSGHPDGADWKK(2)	47.7	NA
PUD1(13)-PUD1(110)	6	0.0136329	RTAK(1)-FISDSRSWK(6)	27.84	48.71
PUD1(12)-PUD1(84)	5	0.0810013	STDPTPPQLTRR(11)-EIFKSVAYNTGFLTTGVDNWLVDGTMVQERTEVDNKGHQIGK(30)	46.34	NA
PUD1(110)-PUD2(151)	5	0.190411	KSYIEHAKFISDSRSWK(14)-EVQFVSKSGTSTTDFYRHDV(17)	18.94	22.54
PUD2(97)-PUD2(97)	2	0.0667886	QIETNLDDKNGVVDGKVRILGEAWR(18)-VRILGEAWR(2)	Self_XL	Self_XL

## Sheet: CNGP_ArGO
The identification results of ArGO1 and ArGO2 on CNGP complex
ArGO1									Note:
Linked Site	Total Spec	Best E-value	Best Svm Score	Peptide	Link Type	Euclidean distance (Å)	SASD (Å)		"NA" means no structure information of the residue in PDB file or Xwalk can't calcluate the SASD of cross-linked pair.
Nop10 (34)-Cbf5 (81)	95	0.000316321	5.1502e-11	RILR(1)-SAHPARFSPDDKYSR(6)	Inter	17.84	25.26		"Self-XL" means the same sites were cross-linked, the distance can't be calculated.
Nop10 (34)-Nhp2 (118)	79	2.10042e-32	3.67667e-06	RPTSVVFIVPGSNK(1)-SAHPARFSPDDKYSR(6)	Inter	NA	NA		"SASD" means Solvent Accessible Surface Distance
Nop10 (34)-Nhp2 (58)	74	8.18683e-15	2.75329e-05	RGVK(1)-SAHPARFSPDDKYSR(6)	Inter	NA	NA		"Inter" in link type means the inter-molecular cross-links
Nop10 (34)-Nhp2 (68)	49	6.06852e-06	0.000191131	ALRKGEK(3)-SAHPARFSPDDKYSR(6)	Inter	NA	NA		"Intra" in link type means the intra-molecular cross-links
Nop10 (43)-Cbf5 (81)	19	6.85154e-15	1.46079e-08	RILR(1)-FSPDDKYSRQR(9)	Inter	18.78	22.55
Gar1 (90)-Cbf5 (162)	12	0.000251268	5.09472e-06	RQLR(1)-EGDKFYIAADKLLPIERFLP(17)	Inter	15.23	19.05
Nop10 (43)-Cbf5 (247)	8	6.41583e-11	0.409493	SGALSENDNMVTLHDVMDAQWVYDNTRDESYLR(27)-FSPDDKYSRQR(9)	Inter	14.17	23.56
Nop10 (43)-Cbf5 (162)	5	4.82216e-11	0.0678863	RQLR(1)-FSPDDKYSRQR(9)	Inter	48.16	55.78
Nop10 (43)-Cbf5 (349)	5	1.22863e-06	0.248989	RWGLGPVAQK(1)-FSPDDKYSRQR(9)	Inter	49.57	NA
Nop10 (45)-Cbf5 (81)	4	6.28016e-07	0.000148862	RILR(1)-QRVTLK(2)	Inter	20.07	26.28
Nop10 (34)-Cbf5 (349)	4	6.26277e-15	0.00954204	RWGLGPVAQK(1)-SAHPARFSPDDKYSR(6)	Inter	52.18	NA
Cbf5 (162)-Cbf5 (165)	2	0.00334921	0.00110025	RQLR(1)-QLRVR(3)	Inter	9.24	11.91
Nop10 (51)-Cbf5 (338)	2	1.17163e-10	0.149068	RCIMER(1)-RFGLVPGQ(1)	Inter	NA	NA
Nop10 (43)-Nop10 (43)	2	9.26811e-05	0.204177	FSPDDKYSRQR(9)-FSPDDKYSRQR(9)	Inter	Self-XL	Self-XL
Nop10 (43)-Nop10 (51)	127	4.15076e-18	6.50391e-06	FSPDDKYSRQR(9)-RFGLVPGQ(1)	Intra	NA	NA
Nop10 (45)-Nop10 (51)	60	1.09747e-14	1.89138e-05	QRVTLKK(2)-RFGLVPGQ(1)	Intra	NA	NA
Nop10 (34)-Nop10 (51)	58	2.55751e-16	8.96937e-05	SAHPARFSPDDKYSR(6)-RFGLVPGQ(1)	Intra	NA	NA
Cbf5 (338)-Cbf5 (348)	51	1.1255e-17	2.56949e-13	RCIMER(1)-DLYPRR(5)	Intra	19.58	29.75
Cbf5 (343)-Cbf5 (349)	43	1.81334e-37	1.3806e-12	CIMERDLYPR(5)-RWGLGPVAQK(1)	Intra	12.94	23.48
Cbf5 (338)-Cbf5 (349)	36	3.41835e-32	2.78589e-09	RCIMER(1)-RWGLGPVAQK(1)	Intra	21.71	30.74
Nop10 (34)-Nop10 (45)	36	1.1243e-05	1.54666e-07	SAHPARFSPDDKYSR(6)-QRVTLK(2)	Intra	14.77	16.97
Nhp2 (58)-Nhp2 (68)	30	2.43699e-14	3.05994e-05	RGVK(1)-ALRKGEK(3)	Intra	NA	NA
Cbf5 (165)-Cbf5 (338)	22	6.64492e-10	3.14777e-07	QLRVR(3)-RCIMER(1)	Intra	28.79	32.91
Cbf5 (111)-Cbf5 (338)	18	4.19661e-15	5.4783e-07	ATRLVK(3)-RCIMER(1)	Intra	7.62	8.58
Cbf5 (167)-Cbf5 (338)	15	2.46007e-10	0.00718257	VRTIYESNLIEFDNKR(2)-RCIMER(1)	Intra	26.48	29.85
Nhp2 (68)-Nhp2 (118)	12	9.78183e-10	0.00140259	ALRKGEK(3)-RPTSVVFIVPGSNK(1)	Intra	NA	NA
Nhp2 (58)-Nhp2 (118)	11	1.91117e-13	0.00023851	RGVKEVVK(1)-RPTSVVFIVPGSNK(1)	Intra	NA	NA
Cbf5 (348)-Cbf5 (373)	7	1.31252e-05	0.0448352	DLYPRR(5)-YGRVNENTPEQWKK(3)	Intra	NA	NA
Nop10 (34)-Nop10 (43)	6	1.01361e-07	0.100408	SAHPARFSPDDKYSR(6)-FSPDDKYSRQR(9)	Intra	17.88	30.73
Cbf5 (111)-Cbf5 (349)	6	6.36158e-12	0.00380427	ATRLVK(3)-RWGLGPVAQK(1)	Intra	25.45	34.51
Cbf5 (338)-Cbf5 (373)	5	3.35473e-05	0.188653	RCIMER(1)-YGRVNENTPEQWKK(3)	Intra	NA	NA
Cbf5 (162)-Cbf5 (349)	3	3.88708e-11	9.23125e-07	RQLR(1)-RWGLGPVAQK(1)	Intra	52.86	NA
Cbf5 (108)-Cbf5 (338)	3	3.34881e-14	4.00477e-05	VTGCLIVCIDRATR(11)-RCIMER(1)	Intra	11.75	14.46
Cbf5 (162)-Cbf5 (338)	3	1.74963e-06	0.000110175	RQLR(1)-RCIMER(1)	Intra	31.56	35.39
Cbf5 (84)-Cbf5 (111)	3	2.2113e-12	0.000184837	ILRCEK(3)-ATRLVK(3)	Intra	18.74	27.37
Cbf5 (111)-Cbf5 (373)	3	9.06101e-05	0.547497	ATRLVK(3)-YGRVNENTPEQWKK(3)	Intra	NA	NA
Cbf5 (81)-Cbf5 (349)	2	1.61777e-10	0.0178223	RILR(1)-RWGLGPVAQK(1)	Intra	38.85	50.26
Cbf5 (111)-Cbf5 (348)	2	1.23693e-10	0.0663629	ATRLVK(3)-DLYPRR(5)	Intra	22.53	33.45
Cbf5 (349)-Cbf5 (373)	2	8.5807e-12	0.108509	RWGLGPVAQK(1)-YGRVNENTPEQWKK(3)	Intra	NA	NA
ArGO2
Linked Site	Total Spec	Best E-value	Best Svm Score	Peptide	Prote type	Euclidean distance (Å)	SASD (Å)
Nop10 (34)-Nhp2 (118)	82	7.78539e-33	7.50569e-16	RPTSVVFIVPGSNK(1)-SAHPARFSPDDK(6)	inter	NA	NA
Nop10 (34)-Cbf5 (81)	82	8.38019e-07	4.77857e-24	RILR(1)-SAHPARFSPDDKYSR(6)	inter	17.84	25.26
Nop10 (34)-Nhp2 (58)	51	0.000146808	1.4853e-19	RGVK(1)-SAHPARFSPDDKYSR(6)	inter	NA	NA
Gar1 (90)-Cbf5 (165)	48	2.30676e-10	3.49312e-07	QLRVR(3)-FYIAADKLLPIERFLP(13)	inter	9.27	14.45
Gar1 (90)-Cbf5 (162)	31	4.82305e-13	3.3548e-14	RQLR(1)-FYIAADKLLPIERFLP(13)	inter	15.23	19.05
Nop10 (43)-Cbf5 (81)	29	2.67104e-13	7.62881e-18	RILR(1)-FSPDDKYSRQR(9)	inter	18.78	22.55
Nop10 (34)-Nhp2 (68)	19	0.000370911	5.70815e-07	ALRK(3)-SAHPARFSPDDKYSR(6)	inter	NA	NA
Nop10 (45)-Cbf5 (81)	12	2.05259e-06	6.51704e-12	RILR(1)-QRVTLK(2)	inter	20.07	26.28
Nhp2 (68)-Cbf5 (81)	6	3.50301e-08	7.60382e-10	RILR(1)-ALRKGEK(3)	inter	NA	NA
Nop10 (51)-Cbf5 (165)	6	0.000213009	0.000706896	QLRVR(3)-KRFGLVPGQ(2)	inter	NA	NA
Nop10 (43)-Cbf5 (247)	3	3.28516e-11	0.00638182	SGALSENDNMVTLHDVMDAQWVYDNTRDESYLR(27)-FSPDDKYSRQR(9)	inter	14.17	23.56
Nhp2 (58)-Cbf5 (111)	3	3.61751e-08	7.37647e-07	ATRLVK(3)-RGVK(1)	inter	NA	NA
Nop10 (51)-Cbf5 (247)	3	1.80564e-09	0.0151678	SGALSENDNMVTLHDVMDAQWVYDNTRDESYLR(27)-RFGLVPGQ(1)	inter	NA	NA
Nhp2 (58)-Cbf5 (165)	2	0.000118422	5.39419e-05	QLRVR(3)-RGVK(1)	inter	NA	NA
Nop10 (51)-Nhp2 (58)	2	0.000108275	0.0409104	RGVK(1)-RFGLVPGQ(1)	inter	NA	NA
Nhp2 (58)-Nhp2 (118)	38	4.20413e-05	3.47603e-14	RGVK(1)-RPTSVVFIVPGSNKK(1)	Intra	NA	NA
Cbf5 (111)-Cbf5 (338)	29	5.9982e-13	2.9557e-11	ATRLVK(3)-RCIMER(1)	Intra	7.62	8.58
Nop10 (43)-Nop10 (51)	26	4.56104e-19	1.98989e-08	YSRQR(3)-RFGLVPGQ(1)	Intra	NA	NA
Cbf5 (343)-Cbf5 (349)	20	1.39634e-19	3.52881e-16	CIMERDLYPR(5)-RWGLGPVAQK(1)	Intra	12.94	23.48
Cbf5 (338)-Cbf5 (348)	20	5.08761e-14	4.34138e-14	RCIMER(1)-DLYPRR(5)	Intra	19.58	29.75
Nhp2 (68)-Nhp2 (118)	15	7.37933e-11	1.25296e-06	ALRKGEK(3)-RPTSVVFIVPGSNK(1)	Intra	NA	NA
Cbf5 (165)-Cbf5 (338)	12	1.61562e-06	2.01156e-06	QLRVR(3)-RCIMER(1)	Intra	28.79	32.91
Cbf5 (338)-Cbf5 (349)	11	1.97852e-22	1.34081e-22	RCIMER(1)-RWGLGPVAQK(1)	Intra	21.71	30.74
Cbf5 (268)-Cbf5 (338)	11	8.08252e-13	3.53549e-10	RIVVK(1)-RCIMER(1)	Intra	14.68	35.38
Cbf5 (111)-Cbf5 (343)	11	1.77185e-08	6.34436e-09	ATRLVK(3)-CIMERDLYPR(5)	Intra	13.2	14.71
Cbf5 (165)-Cbf5 (349)	8	2.0018e-10	1.96404e-05	QLRVR(3)-RWGLGPVAQK(1)	Intra	50.38	57.98
Cbf5 (81)-Cbf5 (349)	7	7.18852e-11	3.36858e-14	RILR(1)-RWGLGPVAQK(1)	Intra	38.85	50.26
Cbf5 (167)-Cbf5 (338)	6	1.28423e-09	7.88841e-07	VRTIYESNLIEFDNKR(2)-RCIMER(1)	Intra	26.48	29.85
Nop10 (34)-Nop10 (45)	6	6.06216e-06	6.02921e-05	SAHPARFSPDDKYSR(6)-QRVTLK(2)	Intra	14.77	16.97
Nhp2 (58)-Nhp2 (68)	6	3.90291e-08	0.00107046	RGVK(1)-ALRKGEK(3)	Intra	NA	NA
Nop10 (34)-Nop10 (51)	6	1.7498e-14	0.0072085	SAHPARFSPDDKYSR(6)-RFGLVPGQ(1)	Intra	NA	NA
Nop10 (45)-Nop10 (51)	5	2.89068e-07	0.125503	QRVTLK(2)-KRFGLVPGQ(2)	Intra	NA	NA
Cbf5 (81)-Cbf5 (338)	5	2.80781e-06	6.36714e-10	RILR(1)-RCIMER(1)	Intra	27.44	35.15
Cbf5 (35)-Cbf5 (51)	5	0.000346511	5.32589e-08	LLVRSGHYTPIPAGSSPLK(4)-RDLK(1)	Intra	27.79	50.53
Cbf5 (111)-Cbf5 (373)	5	4.72736e-06	0.000130524	ATRLVK(3)-YGRVNENTPEQWKK(3)	Intra	NA	NA
Cbf5 (51)-Cbf5 (338)	4	1.87125e-09	1.82593e-14	RDLK(1)-RCIMER(1)	Intra	21.5	27.53
Cbf5 (111)-Cbf5 (349)	4	1.11983e-11	5.37727e-08	ATRLVK(3)-RWGLGPVAQK(1)	Intra	25.45	34.51
Cbf5 (108)-Cbf5 (338)	4	2.88466e-10	6.63663e-06	VTGCLIVCIDRATR(11)-RCIMER(1)	Intra	11.75	14.46
Cbf5 (111)-Cbf5 (348)	4	2.55427e-09	0.0128231	ATRLVK(3)-DLYPRR(5)	Intra	22.53	33.45
Cbf5 (349)-Cbf5 (373)	3	2.27475e-21	1.05503e-09	RWGLGPVAQK(1)-YGRVNENTPEQWKK(3)	Intra	NA	NA
Cbf5 (153)-Cbf5 (165)	3	3.45065e-07	2.94673e-05	SLENLTGALFQRPPLISAVK(12)-QLRVR(3)	Intra	6.01	6.92
Nhp2 (118)-Nhp2 (118)	2	8.92556e-07	0.00129289	RPTSVVFIVPGSNK(1)-RPTSVVFIVPGSNK(1)	Intra	NA	NA
