# Supplementary material for: Improving mass spectrometry analysis of protein structures with arginine-selective chemical cross-linkers
Source: Nat Commun. 2019 Sep 2;10:3911. doi: 10.1038/s41467-019-11917-z (PMC6718413; doi:10.1038/s41467-019-11917-z)
Supplement: Supplementary file 5 — Supplementary data 2 [file 41467_2019_11917_MOESM5_ESM.xlsx]

## Sheet: KArGO 6Protein
The identification results of KArGO on 6 model proteins (GST, Aldolase, lysozyme, PUD-1/2 BSA, and lactoferrin).
Linked Site	# of total Spectra	Best Svm-Score	Best E-value	Peptide	euclidean distance (Å)	SASD (Å)		Note:
BSA(105)-BSA(117)	68	1.12e-06	0.00173	VASLRETYG(5)-DCCEKQEPERNECFLSHK(5)	14.92	24.06		"NA" means no structure information of the residue in PDB file or Xwalk can't calcluate the SASD of cross-linked pair.
BSA(105)-BSA(138)	14	4.5e-05	0.114	VASLRETYG(5)-DLPKLKPDPNTLC(4)	25.7	35.43		"SASD" means Solvent Accessible Surface Distance
BSA(105)-BSA(140)	7	0.000468	0.297	VASLRETYG(5)-DLPKLKPDPNTLC(6)	30.41	40.76
BSA(105)-BSA(235)	3	2e-05	0.0175	VASLRETYG(5)-ALKAWSVAR(3)	37.85	59.18
BSA(105)-BSA(455)	3	6.36e-06	0.00985	VASLRETYG(5)-SLGKVGTR(4)	39.39	49.61
BSA(105)-BSA(548)	5	0.000206	0.00424	VASLRETYG(5)-KQTALVELLK(1)	37.54	66.11
BSA(122)-BSA(138)	39	7.64095e-12	0.00857987	QEPERNECFLSHK(5)-DDSPDLPKLKPDPNTLCDEFK(8)	31.33	46.57
BSA(122)-BSA(140)	121	8.95983e-09	9.221e-05	QEPERNECFLSHKDDSPDLPK(5)-LKPDPNTLCDEFK(2)	36.17	53.08
BSA(138)-BSA(168)	22	9.18e-13	8.19e-05	DLPKLKPDPNTLC(4)-RHPYFYAPELLYYANK(1)	9.88	10.88
BSA(138)-BSA(209)	130	3.76e-06	0.00643	DDSPDLPKLKPDPNTLCDEFKADEK(8)-IETMREK(5)	12.41	13.32
BSA(138)-BSA(220)	22	0.00165	0.044	DLPKLKPDPNTLC(4)-QRLR(2)	20.06	23.28
BSA(138)-BSA(459)	168	6.56e-16	0.000436	DDSPDLPKLKPDPNTLCDEFKADEK(8)-VGTRCCTKPESER(4)	22.97	24.67
BSA(138)-BSA(482)	9	5.14e-17	7.34e-06	DLPKLKPDPNTLC(4)-DYLSLILNRLCVLHEK(9)	18.47	20.07
BSA(140)-BSA(168)	19	7.15e-14	0.00131	LKPDPNTLC(2)-RHPYFYAPELLYYANK(1)	14.55	18.27
BSA(140)-BSA(209)	51	2.79e-07	0.000434044	LKPDPNTLCDEFKADEK(2)-IETMREK(5)	12.07	15.28
BSA(140)-BSA(232)	3	0.00744	0.726	LKPDPNTLC(2)-FGERALKAWSVAR(4)	40.73	57.1
BSA(140)-BSA(280)	12	0.00133	0.363	LKPDPNTLC(2)-DDRADLAK(3)	32.82	47.84
BSA(140)-BSA(459)	11	1.19e-09	0.0801	LKPDPNTLC(2)-VGTRCCTKPESER(4)	23.92	25.8
BSA(140)-BSA(482)	17	2.14e-14	9e-05	LKPDPNTLC(2)-DYLSLILNRLCVLHEK(9)	23.54	25.56
BSA(156)-BSA(167)	3	8.75522e-05	0.105628	KFWGK(1)-YLYEIARR(7)	16.22	27.41
BSA(156)-BSA(209)	70	1.88e-09	5.04e-09	KFWGK(1)-IETMREK(5)	19.55	24.29
BSA(156)-BSA(222)	4	0.00342	0.524	DEKKFWGK(4)-LRCASIQK(2)	30.06	62.96
BSA(156)-BSA(241)	22	0.00275	0.0742	DEKKFWGK(4)-AWSVARLSQK(6)	36.62	60.35
BSA(156)-BSA(433)	4	0.00631	0.621	DEKKFWGK(4)-LGEYGFQNALIVRYTR(13)	45.83	NA
BSA(160)-BSA(209)	32	1.0876e-05	0.00742522	KFWGKYLYEIAR(5)-IETMREK(5)	15.05	18.29
BSA(168)-BSA(455)	51	1.24e-07	1.52e-05	RHPYFYAPELLYYANK(1)-SLGKVGTR(4)	20.75	23.03
BSA(183)-BSA(222)	10	1.15e-05	0.00446	RHPYFYAPELLYYANKYNGVFQECCQAE(16)-LRCASIQK(2)	23.73	32.21
BSA(183)-BSA(459)	26	7.18e-06	0.0114	RHPYFYAPELLYYANKYNGVFQECCQAE(16)-VGTRCCTKPESER(4)	22.83	26.2
BSA(197)-BSA(209)	28	1.07e-06	0.00143	DKGACLLPK(2)-IETMREK(5)	17.78	33
BSA(204)-BSA(459)	69	5.58e-16	1.38e-05	GACLLPKIETMR(7)-VGTRCCTKPESER(4)	18.2	20.41
BSA(209)-BSA(235)	7	9.32e-08	0.000292	IETMREK(5)-ALKAWSVAR(3)	28.53	59.2
BSA(209)-BSA(455)	469	3.05e-14	3.98e-09	IETMREK(5)-SLGKVGTR(4)	14.96	17.91
BSA(209)-BSA(463)	3	0.000321	0.385	IETMREK(5)-CCTKPESER(4)	21.45	29.87
BSA(209)-BSA(489)	11	0.00661666	0.087162	IETMREK(5)-LCVLHEKTPVSEK(7)	26.47	33.76
BSA(218)-BSA(245)	47	1.03e-07	0.112	VLASSARQR(7)-LSQKFPK(4)	17.27	18.02
BSA(220)-BSA(228)	79	0.000104	2.01e-05	QRLR(2)-CASIQKFGER(6)	11.86	14.74
BSA(220)-BSA(235)	38	0.00013	4.91e-05	QRLR(2)-ALKAWSVAR(3)	15.45	35.73
BSA(220)-BSA(266)	42	0.00047	6.18e-05	QRLR(2)-VHKECCHGDLLECADDRADLAK(3)	11.73	24.99
BSA(220)-BSA(455)	228	6.98e-06	4.20967e-05	QRLR(2)-SLGKVGTR(4)	18.68	20.33
BSA(220)-BSA(463)	65	4.5e-06	3.42325e-05	QRLR(2)-CCTKPESER(4)	25.57	32.71
BSA(220)-BSA(489)	36	0.00162981	1.86695e-13	QRLR(2)-LCVLHEKTPVSEK(7)	14.84	16.99
BSA(222)-BSA(235)	112	5.03e-10	2.11143e-09	LRCASIQK(2)-ALKAWSVAR(3)	10.17	27.45
BSA(222)-BSA(245)	76	1.07e-07	0.000339173	LRCASIQK(2)-LSQKFPK(4)	18.35	21.13
BSA(222)-BSA(266)	3	0.00716	0.0798	LRCASIQK(2)-VHKECCHG(3)	8.62	36.92
BSA(222)-BSA(304)	37	2.15e-06	0.000537	LRCASIQK(2)-LKECCDKPLLEK(7)	26.03	37.8
BSA(222)-BSA(318)	83	4.34664e-12	1.60394e-09	LRCASIQK(2)-SHCIAEVEKDAIPENLPPLTADFAEDKDVCK(9)	21.3	23.95
BSA(222)-BSA(374)	591	3.29631e-16	7.20037e-18	LRCASIQK(2)-LAKEYEATLEECCAK(3)	18.24	20.52
BSA(222)-BSA(386)	51	5.61643e-08	2.58754e-06	LRCASIQK(2)-LAKEYEATLEECCAKDDPHACYSTVFDK(15)	36.81	42.8
BSA(222)-BSA(455)	107	1.28e-08	3.06545e-07	LRCASIQK(2)-SLGKVGTR(4)	21.48	30.3
BSA(222)-BSA(463)	742	1.48e-15	1.34059e-13	LRCASIQK(2)-CCTKPESER(4)	25.88	30.67
BSA(228)-BSA(241)	40	4.29e-09	4.74e-06	CASIQKFGER(6)-AWSVARLSQK(6)	20.24	40.21
BSA(228)-BSA(459)	87	1.1e-12	5.13e-06	CASIQKFGER(6)-VGTRCCTKPESER(4)	28.38	35.94
BSA(228)-BSA(482)	28	5.80688e-14	2.24154e-16	CASIQKFGER(6)-MPCTEDYLSLILNRLCVLHEK(14)	13.71	19.01
BSA(232)-BSA(266)	101	5.73e-09	2.24e-05	FGERALK(4)-VHKECCHGDLLECADDR(3)	11.28	16.29
BSA(232)-BSA(346)	31	2.37984e-06	3.76254e-07	FGERALK(4)-NYQEAKDAFLGSFLYEYSR(6)	12.41	15.37
BSA(232)-BSA(374)	86	4.62009e-07	6.59998e-09	FGERALK(4)-LAKEYEATLEECCAK(3)	12.56	13.88
BSA(235)-BSA(359)	5	0.00195154	0.0690857	ALKAWSVAR(3)-DAFLGSFLYEYSRR(13)	15.66	37.44
BSA(235)-BSA(436)	4	0.0026143	0.0621296	ALKAWSVAR(3)-YTRK(3)	35.57	58.54
BSA(235)-BSA(508)	14	1.2e-06	0.00421	ALKAWSVAR(3)-RPCFSALTP(1)	20.02	42.48
BSA(241)-BSA(266)	12	9.66034e-06	0.0297796	AWSVARLSQK(6)-VHKECCHGDLLECADDRADLAK(3)	16.94	47.13
BSA(241)-BSA(304)	9	1.5e-06	0.00136	AWSVARLSQK(6)-DKPLLEK(2)	22.42	30.98
BSA(241)-BSA(318)	18	5.70219e-08	0.00362706	AWSVARLSQK(6)-SHCIAEVEKDAIPENLPPLTADFAEDKDVCK(9)	10.01	11.78
BSA(241)-BSA(374)	187	5.54379e-11	4.06712e-11	AWSVARLSQK(6)-LAKEYEATLEECCAK(3)	15.79	30.74
BSA(241)-BSA(386)	32	3.38951e-09	0.000301693	AWSVARLSQK(6)-LAKEYEATLEECCAKDDPHACYSTVFDK(15)	33.52	53.02
BSA(241)-BSA(455)	186	7.36e-14	1.85065e-11	AWSVARLSQK(6)-SLGKVGTR(4)	23.69	29.2
BSA(241)-BSA(463)	225	8.72e-11	3.94e-08	AWSVARLSQK(6)-CCTKPESER(4)	20.65	21.48
BSA(245)-BSA(280)	119	3.24247e-10	1.07065e-09	LSQKFPK(4)-ECCHGDLLECADDRADLAK(14)	17.69	18.59
BSA(280)-BSA(304)	21	7.53202e-10	0.00144026	ECCHGDLLECADDRADLAK(14)-LKECCDKPLLEK(7)	14.97	29.63
BSA(280)-BSA(318)	21	5.51256e-14	8.58022e-05	ECCHGDLLECADDRADLAK(14)-SHCIAEVEKDAIPENLPPLTADFAEDKDVCK(9)	20.12	23.44
BSA(280)-BSA(587)	5	0.00131	0.146	DRADLAKYIC(2)-DKEACFAVEGPK(2)	56.54	67.29
BSA(304)-BSA(459)	167	3.15e-13	6.27e-07	LKECCDKPLLEK(7)-VGTRCCTKPESER(4)	28.8	30.23
BSA(318)-BSA(459)	16	4.87138e-05	0.0654438	SHCIAEVEKDAIPENLPPLTADFAEDKDVCK(9)-VGTRCCTKPESER(4)	20.36	22.14
BSA(359)-BSA(455)	6	0.000180962	0.0668727	DAFLGSFLYEYSRR(13)-SLGKVGTR(4)	29.4	63.42
BSA(399)-BSA(433)	6	2.66e-07	0.00635	DKLK(2)-LGEYGFQNALIVRYTR(13)	30.16	32.62
BSA(412)-BSA(433)	128	2.9691e-15	4.52339e-16	HLVDEPQNLIKQNCDQFEK(11)-LGEYGFQNALIVRYTR(13)	16.98	23.52
BSA(412)-BSA(436)	7	0.00835066	0.0283701	HLVDEPQNLIKQNCDQFEK(11)-YTRK(3)	21.97	30.88
BSA(412)-BSA(468)	32	1.41e-10	0.000454	DEPQNLIKQNC(8)-CCTKPESERMPCTE(9)	8.62	9.89
BSA(420)-BSA(436)	113	0.000455	1.9e-05	QNCDQFEKLGEYGFQNALIVR(8)-YTRK(3)	21.53	24.86
BSA(433)-BSA(437)	55	2.24154e-17	3.41237e-06	LGEYGFQNALIVRYTR(13)-KVPQVSTPTLVEVSR(1)	6.2	7.21
BSA(433)-BSA(455)	25	7.44e-11	0.00320511	LGEYGFQNALIVRYTR(13)-SLGKVGTR(4)	15.51	39.96
BSA(433)-BSA(498)	18	3.89e-13	0.00111	LGEYGFQNALIVRYTR(13)-VTKCCTESLVNR(3)	18.22	31.01
BSA(433)-BSA(548)	127	6.64e-25	2.38e-17	LGEYGFQNALIVRYTR(13)-KQTALVELLK(1)	16.23	27.65
BSA(433)-BSA(568)	29	2.81358e-12	1.81956e-07	LGEYGFQNALIVRYTR(13)-ATEEQLKTVMENFVAFVDK(7)	14.54	18.4
BSA(436)-BSA(455)	87	5.87e-05	0.000478579	YTRK(3)-SLGKVGTR(4)	19.99	47.51
BSA(436)-BSA(463)	5	0.00181	0.318	YTRK(3)-CCTKPESER(4)	29.77	46.69
BSA(436)-BSA(498)	3	0.00991	0.167	YTRK(3)-VTKCCTESLVNR(3)	16.63	32.86
BSA(436)-BSA(548)	479	8.51e-18	1.2734e-14	YTRKVPQVSTPTLVEVSR(3)-KQTALVELLK(1)	17.36	31.54
BSA(436)-BSA(561)	10	0.00210523	0.00525158	YTRK(3)-HKPKATEEQLK(4)	8.4	9.63
BSA(436)-BSA(568)	3	0.00329059	0.000549199	YTRK(3)-ATEEQLKTVMENFVAFVDK(7)	16.59	21.96
BSA(437)-BSA(459)	3	2.61e-05	0.0606	KVPQVSTPTLVEVSR(1)-VGTRCCTKPESER(4)	24.15	51.53
BSA(437)-BSA(508)	92	3.92646e-19	6.22919e-17	KVPQVSTPTLVEVSR(1)-RPCFSALTPDETYVPK(1)	13.54	18.88
BSA(451)-BSA(548)	22	1.39e-08	0.000462	KVPQVSTPTLVEVSRSLGK(15)-KQTALVELLK(1)	12.06	28.34
BSA(455)-BSA(482)	109	2.7e-09	6.22041e-11	SLGKVGTR(4)-MPCTEDYLSLILNRLCVLHEK(14)	14.34	16.76
BSA(463)-BSA(482)	346	1.66e-22	2.26e-13	CCTKPESER(4)-MPCTEDYLSLILNRLCVLHEK(14)	24.09	29.56
BSA(463)-BSA(508)	11	0.000939	0.00863	CCTKPESER(4)-RPCFSALTP(1)	20.62	31.17
BSA(498)-BSA(508)	130	5.65523e-24	2.19207e-17	VTKCCTESLVNR(3)-RPCFSALTPDETYVPK(1)	12.15	28.74
BSA(507)-BSA(544)	7	0.00703157	0.0132243	VTKCCTESLVNRR(12)-LFTFHADICTLPDTEKQIK(16)	30.9	62.57
BSA(507)-BSA(548)	10	1.46971e-09	0.00552034	CCTESLVNRRPCFSALTPDETYVPK(9)-KQTALVELLK(1)	28.46	59.58
BSA(508)-BSA(523)	4	3.22e-05	0.0615	RPCFSALTP(1)-DETYVPKAF(7)	27.22	49.96
BSA(508)-BSA(528)	5	5e-05	0.00755	RPCFSALTP(1)-DEKLFTFHA(3)	34.36	57.5
BSA(508)-BSA(548)	46	1.26538e-14	1.24311e-05	RPCFSALTPDETYVPK(1)-KQTALVELLK(1)	26.73	39.1
BSA(65)-BSA(105)	4	3.08e-05	0.0623	DEHVKLVNELTEFAK(5)-VASLRETYG(5)	19.31	25.72
GST(103)-GST(119)	27	4.38e-10	3.59e-06	DIRYGVSR(3)-DFETLKV(6)	13.12	50.05
GST(103)-GST(125)	50	3.41e-14	6.64e-10	AEISMLEGAVLDIRYGVSR(14)-VDFLSKLPEMLK(6)	13.25	29.72
GST(103)-GST(175)	7	1.99e-06	0.00117	DIRYGVSR(3)-DAFPKLVCFK(5)	18.97	50.65
GST(103)-GST(197)	3	0.00205348	0.153323	ERAEISMLEGAVLDIRYGVSR(16)-SSKYIAWPLQGWQATFGGGDHPPKSDLVPR(3)	22.08	38.51
GST(103)-GST(218)	33	1.23e-05	0.000128	DIRYGVSR(3)-YIAWPLQGWQATFGGGDHPPKS(21)	NA	NA
GST(108)-GST(113)	109	7.43478e-13	3.27164e-14	YGVSRIAYSK(5)-IAYSKDFETLK(5)	11.46	15.61
GST(108)-GST(119)	85	3.49e-15	1.39925e-11	YGVSRIAYSK(5)-DFETLKVDFLSK(6)	10.05	34.74
GST(108)-GST(125)	1554	2.87e-22	4.1863e-19	YGVSRIAYSK(5)-DFETLKVDFLSKLPEMLK(12)	14.11	15.37
GST(108)-GST(175)	15	5.98e-13	1.09e-06	YGVSRIAYSK(5)-DAFPKLVCFK(5)	26.77	45.37
GST(108)-GST(218)	32	5.59e-17	0.00216454	YGVSRIAYSK(5)-YIAWPLQGWQATFGGGDHPPKSDLVPR(21)	NA	NA
GST(11)-GST(103)	60	4.47e-14	1.05e-07	IKGLVQPTR(2)-DIRYGVSR(3)	11.64	13.47
GST(11)-GST(108)	73	8.23e-13	8.21467e-12	IKGLVQPTR(2)-YGVSRIAYSK(5)	15.88	22.7
GST(11)-GST(35)	14	1.63122e-08	7.16956e-05	IKGLVQPTR(2)-LLLEYLEEKYEEHLYERDEGDKWR(17)	12.67	31.87
GST(11)-GST(42)	3	7.03e-05	0.0555	IKGLVQPTR(2)-DKWRNK(4)	20.25	35.12
GST(119)-GST(136)	21	1.83e-09	4.84e-06	DFETLKV(6)-DRLCHK(2)	25.38	47.3
GST(125)-GST(136)	246	2.85e-16	6.87383e-12	VDFLSKLPEMLK(6)-MFEDRLCHK(5)	18.19	25.36
GST(125)-GST(182)	26	3.72692e-10	4.94502e-08	VDFLSKLPEMLK(6)-RIEAIPQIDK(1)	25.52	39.32
GST(131)-GST(136)	29	2.34e-09	1.78e-08	LPEMLKMFE(6)-DRLCHK(2)	8.6	17.78
GST(136)-GST(175)	338	9.52e-13	1.68e-07	DRLCHK(2)-DAFPKLVCFK(5)	10.41	22.19
GST(140)-GST(182)	10	3.81e-06	0.0752	LCHKTYLNG(4)-RIEAIPQIDK(1)	11.95	14.87
GST(175)-GST(182)	121	2.14e-17	2.86e-08	DAFPKLVCFK(5)-RIEAIPQIDK(1)	10.16	12.3
GST(180)-GST(182)	29	7.68e-11	0.00605	LVCFKK(5)-RIEAIPQIDK(1)	5.36	25.48
GST(182)-GST(191)	35	1.95e-12	7.12e-07	RIEAIPQI(1)-DKYLK(2)	14.03	23.21
GST(182)-GST(194)	35	1.14e-11	3.65e-08	RIEAIPQIDK(1)-YLKSSK(3)	15.84	19.79
GST(27)-GST(108)	13	4.95803e-08	2.93676e-06	LLLEYLEEKYEEHLYERDEGDKWR(9)-YGVSRIAYSK(5)	32.9	56.92
GST(27)-GST(42)	58	4.26196e-11	2.44684e-07	LLLEYLEEKYEEHLYERDEGDK(9)-WRNKKFELGLEFPNLPYYIDGDVK(2)	26.81	47.66
GST(35)-GST(119)	6	2.33035e-11	0.000272478	LLLEYLEEKYEEHLYERDEGDKWR(17)-DFETLKVDFLSK(6)	25.18	37.42
GST(35)-GST(125)	28	1.36951e-11	8.44142e-10	LLLEYLEEKYEEHLYERDEGDKWR(17)-VDFLSKLPEMLK(6)	32.1	43.07
GST(35)-GST(218)	4	6.72006e-16	5.15927e-07	LLLEYLEEKYEEHLYERDEGDKWR(17)-YIAWPLQGWQATFGGGDHPPKSDLVPR(21)	NA	NA
GST(35)-GST(44)	62	4.41912e-14	3.2639e-12	LLLEYLEEKYEEHLYERDEGDKWR(17)-NKKFELGLEFPNLPYYIDGDVK(2)	16.02	29.97
GST(35)-GST(45)	84	2.66877e-23	7.03451e-25	LLLEYLEEKYEEHLYERDEGDKWR(17)-NKKFELGLEFPNLPYYIDGDVK(3)	15.95	21.6
GST(40)-GST(103)	9	3.44e-05	0.0478	DKWR(2)-DIRYGVSR(3)	27.4	42.41
GST(40)-GST(108)	130	2.2e-11	7.73e-08	DEGDKWR(5)-YGVSRIAYSK(5)	26.25	38.62
GST(40)-GST(73)	3	5.67e-12	1.19e-05	DKWR(2)-LTQSMAIIRYIA(9)	27.05	47.14
GST(42)-GST(125)	83	1.04e-07	6.91e-05	DEGDKWRNK(7)-VDFLSKLPEMLK(6)	37.58	42.82
GST(42)-GST(131)	66	7.46e-06	5.74e-06	DEGDKWRNKK(7)-LPEMLKMFEDR(6)	41.39	54.69
GST(42)-GST(175)	21	0.00926	0.141	WRNKK(2)-DPMCLDAFPKLVCFK(10)	43.52	68.43
GST(42)-GST(45)	90	2.96e-10	6.46004e-11	DEGDKWRNK(7)-KFELGLEFPNLPYYIDGDVK(1)	4.99	7.29
GST(42)-GST(64)	36	6.16e-07	0.000568	DKWRNK(4)-DVKLTQSMAIIR(3)	17.14	33.63
GST(42)-GST(78)	3	0.00421	0.55	WRNK(2)-YIADKHNMLGGCPKER(5)	30.2	47.52
GST(42)-GST(87)	8	4.3473e-07	0.000191439	WRNKKFELGLEFPNLPYYIDGDVK(2)-HNMLGGCPKERAEISMLEGAVLDIR(9)	40.75	47.79
GST(44)-GST(108)	82	3.7e-11	3.47833e-10	NKKFELGLEFPNLPYYIDGDVK(2)-YGVSRIAYSK(5)	27.76	44.12
GST(44)-GST(89)	5	0.00289565	0.000235664	WRNKKFELGLEFPNLPYYIDGDVK(4)-HNMLGGCPKERAEISMLEGAVLDIR(11)	35.03	47.4
GST(45)-GST(108)	381	1.20334e-13	4.36144e-20	KFELGLEFPNLPYYIDGDVK(1)-YGVSRIAYSK(5)	24.8	28.37
GST(64)-GST(103)	22	4.14e-11	8.56e-05	DVKLTQSMAIIR(3)-DIRYGVSR(3)	25.13	33.83
GST(64)-GST(108)	58	1.27e-17	8.35e-08	DVKLTQSMAIIR(3)-YGVSRIAYSK(5)	27.84	36.86
GST(64)-GST(136)	42	6.2e-15	6.85e-12	DVKLTQSMAIIR(3)-DRLCHK(2)	34.4	46.25
GST(64)-GST(182)	15	9.08e-14	1.11e-09	DVKLTQSMAIIR(3)-RIEAIPQIDK(1)	33.38	59.27
GST(73)-GST(140)	3	7.31e-19	5.94e-05	LTQSMAIIRYIA(9)-DRLCHKTYLNG(6)	21.99	40.59
GST(73)-GST(78)	11	1.41e-23	2.97e-10	LTQSMAIIRYIA(9)-DKHNMLGGCPK(2)	8.74	14.18
GST(73)-GST(87)	150	3.65e-36	8.66e-12	LTQSMAIIRYIADK(9)-HNMLGGCPKER(9)	16.31	22.18
GST(78)-GST(103)	9	0.00144	0.29	DKHNMLGGCPK(2)-DIRYGVSR(3)	24.74	36.51
GST(78)-GST(108)	3	0.00294	0.00126	DKHNMLGGCPK(2)-YGVSRIAYSK(5)	31.44	42.07
GST(78)-GST(182)	15	0.00014902	0.00050214	YIADKHNMLGGCPKER(5)-RIEAIPQIDK(1)	24.7	35.13
GST(78)-GST(89)	5	0.0005	0.246	DKHNMLGGCPK(2)-ERAEISMLEGAVL(2)	14.1	19.59
GST(87)-GST(103)	79	5.73e-11	0.0039	DKHNMLGGCPKER(11)-DIRYGVSR(3)	24.47	35.96
GST(87)-GST(108)	73	3.31e-16	2.52e-05	HNMLGGCPKER(9)-YGVSRIAYSK(5)	30.67	37.86
GST(87)-GST(182)	35	2.45e-17	9.11202e-07	YIADKHNMLGGCPKER(14)-RIEAIPQIDK(1)	26.88	34.85
GST(87)-GST(89)	10	3.93e-07	0.000173	DKHNMLGGCPKER(11)-ERAEISMLEGAVL(2)	5.44	13.36
GST(9)-GST(103)	6	1.41e-07	0.00122	MSPILGYWKIK(9)-DIRYGVSR(3)	18.09	41.16
GST(9)-GST(108)	5	6.48e-18	3.57e-06	MSPILGYWKIK(9)-YGVSRIAYSK(5)	20.09	40.1
lactoferrin(106)-lactoferrin(257)	3	2.53961e-12	0.00338622	LRPVAAEVYGTERQPR(13)-KPVDKFKDCHLAR(1)	25.18	30.55
lactoferrin(106)-lactoferrin(261)	393	8.88074e-13	7.1e-21	LRPVAAEVYGTERQPR(13)-KPVDKFKDCHLAR(5)	18.71	21.98
lactoferrin(106)-lactoferrin(263)	668	6.10272e-20	5.86485e-15	LRPVAAEVYGTERQPR(13)-FKDCHLAR(2)	16.69	22.08
lactoferrin(106)-lactoferrin(297)	12	8.33e-07	2.16e-11	LRPVAAEVYGTERQPR(13)-QAQEKFGK(5)	19.9	23.89
lactoferrin(106)-lactoferrin(300)	75	1.58545e-06	7.00836e-06	LRPVAAEVYGTERQPR(13)-FGKDK(3)	13.42	16.88
lactoferrin(106)-lactoferrin(302)	8	5.33217e-05	0.00162066	LRPVAAEVYGTERQPR(13)-DKSPK(2)	16.82	19.55
lactoferrin(106)-lactoferrin(305)	3	3.99e-07	0.102	LRPVAAEVYGTERQPR(13)-DKSPKFQLFGSPSGQK(5)	25.3	33.34
lactoferrin(109)-lactoferrin(257)	4	1.68397e-05	0.000271326	QPRTHYYAVAVVK(3)-KPVDKFKDCHLAR(1)	22.8	28
lactoferrin(109)-lactoferrin(261)	141	6.40763e-13	4.02e-11	QPRTHYYAVAVVK(3)-KPVDKFKDCHLAR(5)	16.79	18.71
lactoferrin(109)-lactoferrin(263)	245	1.21063e-15	2.83976e-12	QPRTHYYAVAVVK(3)-FKDCHLAR(2)	12.86	15.62
lactoferrin(140)-lactoferrin(353)	137	4.33e-26	6.5e-34	SCHTGLRR(7)-KSEEEVAAR(1)	15.18	24.37
lactoferrin(23)-lactoferrin(283)	6	1.23e-07	5.91e-07	RRSVQWCAVSQPEATK(1)-SVNGKE(5)	9.95	10.07
lactoferrin(230)-lactoferrin(261)	38	1.61e-07	5.99e-11	DVAFIRESTVFE(6)-KPVDKFK(5)	12.47	NA
lactoferrin(230)-lactoferrin(263)	21	5.3818e-12	8.66564e-09	DGAGDVAFIRESTVFEDLSDEAERDEYELLCPDNTR(10)-FKDCHLAR(2)	11.52	NA
lactoferrin(230)-lactoferrin(300)	8	0.00217546	0.00809717	DGAGDVAFIRESTVFEDLSDEAERDEYELLCPDNTR(10)-FGKDK(3)	19.87	NA
lactoferrin(230)-lactoferrin(321)	9	9.4849e-24	1.8347e-08	DGAGDVAFIRESTVFEDLSDEAERDEYELLCPDNTR(10)-DLLFKDSAIGFSR(5)	11.48	NA
lactoferrin(24)-lactoferrin(283)	135	5.42338e-21	4.53263e-20	RSVQWCAVSQPEATK(1)-SVNGKEDAIWNLLR(5)	11.86	12.52
lactoferrin(24)-lactoferrin(297)	7	3.47448e-05	0.000187916	RSVQWCAVSQPEATK(1)-QAQEKFGK(5)	20.21	27.73
lactoferrin(24)-lactoferrin(406)	10	8.56e-08	0.00122	RSVQWCAVSQPEATK(1)-DCIALVLKGEA(8)	36.69	42.54
lactoferrin(24)-lactoferrin(639)	5	0.00858393	0.714044	RSVQWCAVSQPEATK(1)-QVLLHQQAKFGRNGSDCPDK(9)	64.74	NA
lactoferrin(244)-lactoferrin(263)	59	1.18504e-15	1.20186e-09	ESTVFEDLSDEAERDEYELLCPDNTR(14)-FKDCHLAR(2)	16.6	23.92
lactoferrin(256)-lactoferrin(321)	3	0.00889303	0.335656	ESTVFEDLSDEAERDEYELLCPDNTRK(26)-DLLFKDSAIGFSR(5)	27.29	43.97
lactoferrin(256)-lactoferrin(599)	17	2.03e-06	2.95e-07	DEYELLCPDNTRK(12)-DFALLCLDGKRK(10)	70.86	NA
lactoferrin(257)-lactoferrin(362)	5	0.00616796	0.0166159	KPVDK(1)-RARVVWCAVGEQELR(1)	32.5	35.54
lactoferrin(257)-lactoferrin(607)	51	0.00414	0.00302	KPVDK(1)-PVTEARSCHLAMAPNHAVVSR(6)	61.32	67.62
lactoferrin(261)-lactoferrin(269)	38	2.81e-08	2.68e-10	KPVDKFK(5)-DCHLARVPSHAVVAR(6)	13.31	20.39
lactoferrin(261)-lactoferrin(710)	9	7.37959e-09	0.000171191	KPVDKFKDCHLAR(5)-CSTSPLLEACEFLRK(14)	22.25	25.84
lactoferrin(263)-lactoferrin(672)	22	0.0046527	0.00740733	FKDCHLARVPSHAVVAR(2)-NLLFNDNTECLARLHGK(13)	34.93	38.59
lactoferrin(263)-lactoferrin(710)	183	3.11402e-18	1.44235e-15	KPVDKFKDCHLAR(7)-CSTSPLLEACEFLRK(14)	16.97	20.28
lactoferrin(283)-lactoferrin(292)	59	1.97e-15	1.42e-15	SVNGKE(5)-DAIWNLLRQAQEK(8)	14.04	24.07
lactoferrin(283)-lactoferrin(329)	4	1.94e-07	1.31e-09	SVNGKE(5)-DSAIGFSRVPPR(8)	13.41	21.71
lactoferrin(292)-lactoferrin(302)	25	3.57e-08	1.01e-13	DAIWNLLRQAQEK(8)-DKSPK(2)	13.26	18.28
lactoferrin(297)-lactoferrin(329)	11	9.14e-06	1.09e-10	QAQEKFGK(5)-DSAIGFSRVPPR(8)	17.56	26.3
lactoferrin(353)-lactoferrin(362)	138	2.21944e-18	1.65e-33	KSEEEVAAR(1)-RARVVWCAVGEQELR(1)	12.69	15.06
lactoferrin(353)-lactoferrin(364)	163	5.67e-21	1.26e-36	KSEEEVAAR(1)-ARVVWCAVGEQELR(2)	15.93	20.75
lactoferrin(353)-lactoferrin(462)	26	0.000815485	0.0654603	KSEEEVAAR(1)-PVEGYLAVAVVRRSDTSLTWNSVK(12)	58.96	NA
lactoferrin(376)-lactoferrin(650)	25	4.2e-22	5.26e-20	VVWCAVGEQELRK(12)-DKFCLFQSETK(2)	15.4	19.73
lactoferrin(376)-lactoferrin(659)	21	2.43e-14	1.11e-12	VVWCAVGEQELRK(12)-NGSDCPDKFCLFQSETKNLLFNDNTECLAR(17)	12.37	14.17
lactoferrin(44)-lactoferrin(297)	16	1.91e-06	4.33e-10	CFQWQRNMR(6)-QAQEKFGK(5)	12.82	24.43
lactoferrin(44)-lactoferrin(302)	12	3.11e-08	1.39e-05	CFQWQRNMRKVR(6)-DKSPKFQLFGSPSGQK(2)	16.46	28.94
lactoferrin(44)-lactoferrin(305)	191	1.02e-17	1.14e-18	CFQWQRNMR(6)-DKSPKFQLFGSPSGQK(5)	10.85	13.32
lactoferrin(44)-lactoferrin(58)	94	3.98e-16	2.99e-13	CFQWQRNMR(6)-GPPVSCIKR(8)	16.74	22.38
lactoferrin(450)-lactoferrin(676)	43	2.0656e-12	6.32e-10	SQQSSDPDPNCVDRPVEGYLAVAVVR(14)-LHGKTTYEK(4)	13.66	23.4
lactoferrin(463)-lactoferrin(587)	40	1.65999e-15	2.49653e-20	RSDTSLTWNSVK(1)-DLKLADFALLCLDGK(3)	10.47	16.2
lactoferrin(463)-lactoferrin(599)	566	3.43491e-20	1.15e-20	RSDTSLTWNSVK(1)-LADFALLCLDGKR(12)	12.66	15.25
lactoferrin(463)-lactoferrin(601)	349	2.13e-20	1.05e-39	RSDTSLTWNSVK(1)-KPVTEAR(1)	9.59	10.89
lactoferrin(463)-lactoferrin(630)	3	4.65e-07	8.32e-08	RSDTSLTWNSVK(1)-LKQVLLHQQAK(2)	43.8	NA
lactoferrin(47)-lactoferrin(302)	31	1.53525e-10	0.000326374	CFQWQRNMRKVR(9)-DKSPKFQLFGSPSGQK(2)	16.6	32.24
lactoferrin(47)-lactoferrin(305)	231	4.73e-09	2.23e-06	CFQWQRNMRKVR(9)-DKSPKFQLFGSPSGQK(5)	13.24	19.3
lactoferrin(47)-lactoferrin(58)	29	0.000101587	5.95e-05	NMRK(3)-VRGPPVSCIKR(10)	20.3	27.85
lactoferrin(50)-lactoferrin(305)	103	4.93101e-12	1.67638e-11	VRGPPVSCIK(2)-SPKFQLFGSPSGQK(3)	14.74	20.64
lactoferrin(520)-lactoferrin(536)	3	7.87e-06	0.366	DEYFSQSCAPGSDPRSNLCALCIG(15)-DEQGENKCVPNSNER(7)	10.25	13.32
lactoferrin(566)-lactoferrin(642)	28	2.2081e-13	6.82578e-05	CLAENAGDVAFVKDVTVLQNTDGNNNEAWAK(13)-FGRNGSDCPDKFCLFQSETK(3)	20.9	NA
lactoferrin(58)-lactoferrin(73)	78	2.41e-13	4.8e-16	GPPVSCIKR(8)-DSPIQCIQAIAENRA(14)	10.05	12.46
lactoferrin(59)-lactoferrin(650)	3	7.9e-11	0.541	GPPVSCIKRDSPIQCIQAIAENRA(9)-DKFCLFQSETKNLLFN(2)	60.45	NA
lactoferrin(599)-lactoferrin(607)	13	1.3178e-05	0.00386936	LADFALLCLDGKRK(12)-PVTEARSCHLAMAPNHAVVSR(6)	13.56	19.04
lactoferrin(600)-lactoferrin(676)	19	0.000132436	0.00197149	RKPVTEARSCHLAMAPNHAVVSR(1)-LHGKTTYEK(4)	35.03	45.93
lactoferrin(607)-lactoferrin(676)	41	1.21201e-10	2.33893e-07	RKPVTEARSCHLAMAPNHAVVSR(8)-LHGKTTYEK(4)	24.73	30.49
lactoferrin(630)-lactoferrin(672)	455	1.52e-40	3.72e-43	LKQVLLHQQAK(2)-NLLFNDNTECLARLHGK(13)	8.96	9.61
lactoferrin(659)-lactoferrin(672)	25	0.000167303	0.00101409	FCLFQSETKNLLFNDNTECLAR(9)-NLLFNDNTECLARLHGK(13)	24.68	60.35
lactoferrin(672)-lactoferrin(681)	39	4.17088e-11	2.6198e-05	NLLFNDNTECLARLHGK(13)-TTYEKYLGPQYVAGITNLKK(5)	13.55	21.34
lactoferrin(681)-lactoferrin(710)	26	5.19689e-14	8.71191e-14	TTYEKYLGPQYVAGITNLKK(5)-CSTSPLLEACEFLRK(14)	18.92	21.54
lactoferrin(695)-lactoferrin(710)	5	2.22861e-08	0.000687597	YLGPQYVAGITNLKK(14)-CSTSPLLEACEFLRK(14)	17.42	19.91
lactoferrin(73)-lactoferrin(283)	26	6.26e-07	1.43e-28	DSPIQCIQAIAENRA(14)-SVNGKE(5)	13.03	20.64
lactoferrin(73)-lactoferrin(630)	3	0.000119	0.000243	DSPIQCIQAIAENRA(14)-LKQVLLHQQAK(2)	50.03	NA
Aldolase(1)-Aldolase(200)	13	0.00127	0.161	PHSHPALTPEQK(1)-DLKRCQYVTEK(4)	NA	NA
Aldolase(107)-Aldolase(133)	999	6.29e-17	8.54684e-16	GGVVGIKVDK(7)-VDKGVVPLAGTNGETTTQGLDGLSERCAQYK(26)	10.93	13.72
Aldolase(110)-Aldolase(133)	49	1.54e-15	1.54e-05	DKGVVPLAGTNGETTTQGL(2)-DGLSERCAQYK(6)	12.15	12.9
Aldolase(110)-Aldolase(148)	22	8.76e-12	0.00179	VDKGVVPLAGTNGETTTQGLDGLSER(3)-WRCVLK(2)	9.05	15.61
Aldolase(110)-Aldolase(200)	3	0.00139	0.497	DKGVVPLAGTNGETTTQGL(2)-DHDLKRCQYVTEKVLAAVYK(6)	29.71	46.81
Aldolase(110)-Aldolase(330)	25	5.97e-23	0.000145	VDKGVVPLAGTNGETTTQGL(3)-RALANSLACQGK(1)	29.38	53.76
Aldolase(12)-Aldolase(200)	193	1.23e-27	3.97362e-15	PHSHPALTPEQKK(12)-RCQYVTEK(1)	36.97	56.09
Aldolase(12)-Aldolase(21)	176	4.96e-22	7.52e-08	PHSHPALTPEQKK(12)-ELSDIAHRIVAPGK(8)	14.27	20.59
Aldolase(12)-Aldolase(42)	8	6.53e-05	0.0864	PHSHPALTPEQKK(12)-RLQSIGTENTEENRR(1)	38.74	NA
Aldolase(12)-Aldolase(55)	10	0.000115221	0.00288029	PHSHPALTPEQKK(12)-RLQSIGTENTEENRR(14)	35.66	NA
Aldolase(12)-Aldolase(56)	13	1.43933e-07	6.7557e-21	PHSHPALTPEQKK(12)-RFYR(1)	34.62	56.21
Aldolase(12)-Aldolase(59)	6	0.000137	0.00355	PHSHPALTPEQKK(12)-FYRQLLLTA(3)	31.94	NA
Aldolase(13)-Aldolase(21)	20	2.5e-05	2.65e-06	KELS(1)-DIAHRIVAPGK(5)	12.09	15.45
Aldolase(133)-Aldolase(139)	5	3.01471e-08	0.000371913	GVVPLAGTNGETTTQGLDGLSERCAQYK(23)-KDGADFAK(1)	9.88	18.87
Aldolase(133)-Aldolase(146)	6	3.69e-06	0.00245	DGLSERCAQYK(6)-DFAKWR(4)	13.09	21.92
Aldolase(133)-Aldolase(199)	19	0.000186	0.00411	DGLSERCAQYKK(6)-DLKR(3)	40.34	61.77
Aldolase(139)-Aldolase(148)	20	1.00001e-06	3.52238e-11	KDGADFAK(1)-WRCVLK(2)	22.65	38
Aldolase(146)-Aldolase(303)	6	3.57411e-08	3.10898e-05	DGADFAKWR(7)-CPLLKPWALTFSYGRALQASALK(15)	16.49	18.62
Aldolase(148)-Aldolase(199)	9	6.93e-06	0.000424	WRCVLK(2)-DLKR(3)	24.12	46.15
Aldolase(148)-Aldolase(311)	21	7.39383e-07	5.94378e-05	WRCVLK(2)-ALQASALKAWGGK(8)	27.02	44.02
Aldolase(152)-Aldolase(303)	15	3.72919e-19	5.01273e-08	CVLKIGEHTPSALAIMENANVLAR(4)-CPLLKPWALTFSYGRALQASALK(15)	20.42	29.39
Aldolase(199)-Aldolase(200)	33	2.68e-06	6.96e-06	DLKR(3)-RCQYVTEK(1)	3.81	8.32
Aldolase(199)-Aldolase(257)	61	0.000829	2.06e-06	DLKR(3)-YSHEEIAMATVTALRR(15)	15.65	21.16
Aldolase(200)-Aldolase(207)	61	1.75e-18	7.70794e-10	RCQYVTEK(1)-CQYVTEKVLAAVYK(7)	10.84	15.14
Aldolase(21)-Aldolase(199)	37	5.57e-06	1.59e-06	DIAHRIVAPGK(5)-DLKR(3)	33.93	52.7
Aldolase(21)-Aldolase(41)	56	1.7e-14	3.02e-07	ELSDIAHRIVAPGK(8)-GILAADESTGSIAKR(14)	32.39	67.13
Aldolase(27)-Aldolase(42)	20	7.55e-08	0.0161	IVAPGKGILAA(6)-RLQSIGTENTEENRR(1)	25.6	60.06
Aldolase(27)-Aldolase(55)	33	1.32e-07	0.0843	IVAPGKGILAA(6)-LQSIGTENTEENRR(13)	25.08	64.69
Aldolase(27)-Aldolase(56)	3	3.77e-06	0.436	IVAPGKGILAA(6)-LQSIGTENTEENRRFYR(14)	24.6	50.37
Aldolase(27)-Aldolase(59)	12	1.57e-06	0.0109	IVAPGKGILAADESTGSIAK(6)-FYRQLLLTADDR(3)	19.62	NA
Aldolase(27)-Aldolase(68)	4	2.04e-06	0.0207	IVAPGKGILAA(6)-DDRVNPCIGGVILFHETLYQK(3)	12.23	19.65
Aldolase(311)-Aldolase(330)	6	3.38e-09	0.0442	ALQASALKAWGGKK(8)-RALANSLACQGK(1)	13.49	18.5
Aldolase(317)-Aldolase(330)	26	3.57e-11	4.74068e-08	KENLK(1)-RALANSLACQGK(1)	20.49	42.4
Aldolase(321)-Aldolase(330)	11	5.73e-14	3.27e-06	ENLKAAQEEYVK(4)-RALANSLACQGK(1)	14.44	24.59
Aldolase(41)-Aldolase(133)	13	1.53e-06	4.2e-05	DESTGSIAKR(9)-DGLSERCAQYKK(6)	27.08	34.03
Aldolase(41)-Aldolase(148)	60	1.29e-16	8.4283e-07	GILAADESTGSIAKR(14)-WRCVLK(2)	19.19	20.42
Aldolase(41)-Aldolase(257)	12	9.34e-05	0.00143	DESTGSIAKR(9)-YSHEEIAMATVTALRR(15)	36.79	68.78
Aldolase(41)-Aldolase(303)	136	1.72383e-15	1.0678e-07	GILAADESTGSIAKR(14)-CPLLKPWALTFSYGRALQASALK(15)	12.34	12.72
Aldolase(41)-Aldolase(55)	141	2.17e-17	2.37462e-11	GILAADESTGSIAKR(14)-LQSIGTENTEENRR(13)	11.82	24.99
Aldolase(41)-Aldolase(56)	46	2.19e-17	3.3e-13	DESTGSIAKR(9)-RFYR(1)	15.57	34.09
Aldolase(41)-Aldolase(59)	57	1.7e-09	0.001	DESTGSIAKR(9)-FYRQLLLTA(3)	15.06	NA
Aldolase(41)-Aldolase(91)	33	1.85e-06	1.06e-06	DESTGSIAKR(9)-ADDGRPFPQVIK(5)	27.73	46.02
Aldolase(42)-Aldolase(100)	6	1.19178e-09	2.90958e-06	RLQSIGTENTEENRR(1)-SKGGVVGIK(2)	26.09	62.85
Aldolase(42)-Aldolase(107)	14	3.89e-16	0.000277	RLQSIGTENTEENRR(1)-SKGGVVGIKV(9)	18.43	22.86
Aldolase(42)-Aldolase(110)	21	2.7e-14	0.00601575	RLQSIGTENTEENRR(1)-VDKGVVPLAGTNGETTTQGLDGLSER(3)	20.54	26.41
Aldolase(42)-Aldolase(146)	42	1.17e-07	0.000389	RLQSIGTENTEENRR(1)-DFAKWR(4)	20.91	24.11
Aldolase(42)-Aldolase(152)	156	1.09e-20	1.06539e-11	RLQSIGTENTEENRR(1)-CVLKIGEHTPSALAIMENANVLAR(4)	23.94	27.34
Aldolase(42)-Aldolase(199)	17	0.000293	0.0276	RLQSIGTENTEENRR(1)-DLKR(3)	32.93	51.67
Aldolase(42)-Aldolase(293)	3	0.00763072	0.000483063	GILAADESTGSIAKRLQSIGTENTEENRR(15)-CPLLKPWALTFSYGR(5)	35.45	62.96
Aldolase(42)-Aldolase(311)	398	4.95e-31	2.17831e-10	RLQSIGTENTEENRR(1)-ALQASALKAWGGKK(8)	10.18	28.03
Aldolase(42)-Aldolase(316)	130	6.63e-11	9.6165e-08	RLQSIGTENTEENRR(1)-AWGGKK(5)	14.58	30.47
Aldolase(42)-Aldolase(317)	103	2.21e-12	1.94523e-08	RLQSIGTENTEENRR(1)-KENLK(1)	16.65	37.22
Aldolase(55)-Aldolase(100)	19	1.24e-09	0.0568264	LQSIGTENTEENRR(13)-SKGGVVGIK(2)	20.5	56.18
Aldolase(55)-Aldolase(107)	40	8.12e-17	6.61e-07	LQSIGTENTEENRR(13)-GGVVGIKVDK(7)	16.18	25.53
Aldolase(55)-Aldolase(110)	122	6.74e-12	8.14713e-09	LQSIGTENTEENRR(13)-VDKGVVPLAGTNGETTTQGLDGLSER(3)	20.21	24.96
Aldolase(55)-Aldolase(138)	10	5.15e-11	7.87e-08	LQSIGTENTEENRR(13)-CAQYKK(5)	23.08	46.08
Aldolase(55)-Aldolase(139)	6	6.03905e-11	0.000158109	LQSIGTENTEENRR(13)-KDGADFAK(1)	23.63	36.76
Aldolase(55)-Aldolase(146)	25	2.26e-08	0.000266	LQSIGTENTEENRR(13)-DFAKWR(4)	20.13	32.46
Aldolase(55)-Aldolase(152)	4	2.76e-07	0.188	RLQSIGTENTEENRR(14)-CVLKIGEHTPSALAIMENANVLAR(4)	30.7	42.91
Aldolase(55)-Aldolase(199)	19	1.82e-10	7.97e-05	LQSIGTENTEENRR(13)-DLKR(3)	40.38	NA
Aldolase(55)-Aldolase(311)	18	3.75e-06	0.00257	LQSIGTENTEENRR(13)-ALQASALKAWGGKK(8)	15.02	42.97
Aldolase(55)-Aldolase(317)	66	3.08e-14	9.6828e-10	RLQSIGTENTEENRR(14)-KENLK(1)	12.53	33.72
Aldolase(55)-Aldolase(329)	10	0.000180995	0.000608418	LQSIGTENTEENRR(13)-AAQEEYVKR(8)	21.41	59.39
Aldolase(55)-Aldolase(86)	5	4.74e-07	0.0426	LQSIGTENTEENRR(13)-DDRVNPCIGGVILFHETLYQKA(21)	11.58	29.8
Aldolase(56)-Aldolase(110)	9	2.1e-11	0.0653	RFYR(1)-VDKGVVPLAGTNGETTTQGL(3)	21.71	32.16
Aldolase(56)-Aldolase(317)	10	1.40525e-07	8.84102e-20	RFYR(1)-KENLK(1)	12.36	17.14
Aldolase(59)-Aldolase(100)	7	4.53e-09	4.4e-05	FYRQLLLTA(3)-SKGGVVGIK(2)	14.75	NA
Aldolase(59)-Aldolase(107)	12	1.65e-07	0.00116	FYRQLLLTA(3)-SKGGVVGIKV(9)	15.01	NA
Aldolase(59)-Aldolase(110)	29	3.41e-08	0.000383	FYRQLLLTA(3)-DKGVVPLAGTNGETTTQGL(2)	21.32	NA
Aldolase(59)-Aldolase(199)	3	2.99e-07	0.000151	FYRQLLLTA(3)-DLKR(3)	38.55	NA
Aldolase(59)-Aldolase(317)	18	1.89e-12	1.15847e-07	FYRQLLLTADDR(3)-KENLK(1)	12.75	NA
Aldolase(68)-Aldolase(152)	3	5.55369e-14	0.00114724	QLLLTADDRVNPCIGGVILFHETLYQK(9)-WRCVLKIGEHTPSALAIMENANVLAR(6)	37.82	62.65
Aldolase(86)-Aldolase(91)	30	4.05e-24	3.55e-06	DDRVNPCIGGVILFHETLYQKA(21)-DDGRPFPQVIK(4)	5.25	13.46
Aldolase(91)-Aldolase(100)	20	1.84e-11	9.50707e-11	ADDGRPFPQVIK(5)-SKGGVVGIK(2)	13	14.9
Aldolase(91)-Aldolase(107)	8	2.39e-12	1.26e-06	ADDGRPFPQVIK(5)-SKGGVVGIKV(9)	21.15	39.39
Aldolase(91)-Aldolase(110)	27	1.36e-12	3.05e-06	ADDGRPFPQVIK(5)-VDKGVVPLAGTNGETTTQGLDGLSER(3)	27.95	39.8
Aldolase(91)-Aldolase(139)	11	2.91619e-11	1.15687e-12	ADDGRPFPQVIK(5)-KDGADFAK(1)	16.39	22.06
Aldolase(91)-Aldolase(152)	4	0.000697	0.316	DDGRPFPQVIKSK(4)-CVLKIGEHTPSALAIMENANVLAR(4)	41.36	59.25
Aldolase(91)-Aldolase(199)	28	1.47e-06	5.82e-05	ADDGRPFPQVIK(5)-DLKR(3)	49.15	NA
Aldolase(91)-Aldolase(317)	12	8.26119e-05	9.91347e-07	ADDGRPFPQVIK(5)-KENLK(1)	19.89	26.34
Aldolase(91)-Aldolase(321)	22	7.06136e-09	1.84058e-08	ADDGRPFPQVIK(5)-ENLKAAQEEYVKR(4)	20.34	23.45
lysozyme(114)-lysozyme(130)	13	2.35e-20	5.91e-06	NLCNIPCSALLSSDITASVNCAKK(23)-IVSDGNGMNAWVAWRNR(15)	16.87	36.34
lysozyme(114)-lysozyme(132)	45	1.18e-10	4.01e-06	NLCNIPCSALLSSDITASVNCAKKIVSDGNGMNAWVAWR(23)-NRCK(2)	20.26	45.09
lysozyme(114)-lysozyme(146)	23	1.73e-06	0.00654	NLCNIPCSALLSSDITASVNCAKK(23)-GCRL(3)	23.93	35.87
lysozyme(115)-lysozyme(130)	123	2.85e-08	9.63e-06	KIVS(1)-DGNGMNAWVAWRNR(12)	17.77	31.71
lysozyme(115)-lysozyme(132)	205	2.73972e-10	1.84442e-09	KIVSDGNGMNAWVAWR(1)-NRCK(2)	21.88	42.09
lysozyme(115)-lysozyme(143)	53	4.97866e-28	2.51254e-07	KIVSDGNGMNAWVAWR(1)-GTDVQAWIRGCR(9)	27.03	41.36
lysozyme(115)-lysozyme(146)	81	0.000147309	4.24985e-05	KIVSDGNGMNAWVAWR(1)-GCRL(3)	27.72	40.56
lysozyme(130)-lysozyme(134)	341	1.62386e-48	1.19143e-10	KIVSDGNGMNAWVAWRNR(16)-CKGTDVQAWIR(2)	5.14	6.92
lysozyme(132)-lysozyme(134)	125	2.23e-06	3.41877e-08	NRCK(2)-CKGTDVQAWIR(2)	6.21	14.62
lysozyme(134)-lysozyme(143)	53	8.44512e-35	9.88909e-18	CKGTDVQAWIR(2)-GTDVQAWIRGCR(9)	17.29	26.65
lysozyme(134)-lysozyme(146)	55	0.0020567	0.000100306	CKGTDVQAWIR(2)-GCRL(3)	24.01	28.94
lysozyme(23)-lysozyme(115)	11	0.000246	0.0192	VFGRCELAAAMK(4)-KIVS(1)	23.46	45.82
lysozyme(23)-lysozyme(31)	5	4.68e-08	0.00154	VFGRCELAAAMK(4)-CELAAAMKR(8)	12.42	25.82
lysozyme(23)-lysozyme(51)	389	3.56e-21	1.29546e-09	VFGRCELAAAMK(4)-GYSLGNWVCAAKFESNFNTQATNR(12)	8.28	15.2
lysozyme(31)-lysozyme(130)	7	2.99e-26	1.25971e-08	CELAAAMKR(8)-KIVSDGNGMNAWVAWRNR(16)	21.23	36.92
lysozyme(31)-lysozyme(132)	205	4.05558e-10	5.79127e-10	CELAAAMKR(8)-NRCK(2)	21.41	39.61
lysozyme(31)-lysozyme(143)	726	1.44e-40	3.68e-16	CELAAAMKR(8)-GTDVQAWIRGCR(9)	14.09	18.88
lysozyme(31)-lysozyme(146)	1291	1.6e-10	1.74019e-07	CELAAAMKR(8)-GCRL(3)	11.56	17.87
lysozyme(31)-lysozyme(32)	66	7.08788e-23	1.67832e-14	CELAAAMKR(8)-RHGLDNYR(1)	3.82	7.06
lysozyme(31)-lysozyme(39)	114	3.98e-25	8.37e-12	CELAAAMKR(8)-HGLDNYRGYSLGNWVCAAK(7)	13.4	18.34
lysozyme(31)-lysozyme(63)	41	1.04e-29	1.09e-10	CELAAAMKR(8)-FESNFNTQATNRNTDGSTDYGILQINSR(12)	28.96	55.37
lysozyme(31)-lysozyme(79)	21	1.14e-17	7.36e-10	CELAAAMKR(8)-DYGILQINSRWWCN(10)	27.72	52.32
lysozyme(31)-lysozyme(86)	81	1.45497e-17	4.08158e-05	CELAAAMKR(8)-WWCNDGRTPGSR(7)	33.01	54.44
lysozyme(31)-lysozyme(91)	102	1.94835e-18	5.49743e-08	CELAAAMKR(8)-TPGSRNLCNIPCSALLSSDITASVNCAK(5)	28.38	40.55
lysozyme(32)-lysozyme(114)	510	2.36066e-39	3.7802e-15	RHGLDNYR(1)-NLCNIPCSALLSSDITASVNCAKK(23)	13.69	18.24
lysozyme(32)-lysozyme(115)	2791	2.54355e-36	6.19053e-12	RHGLDNYR(1)-KIVSDGNGMNAWVAWR(1)	17.23	23.03
lysozyme(32)-lysozyme(134)	57	1.49771e-30	5.75858e-14	RHGLDNYR(1)-CKGTDVQAWIR(2)	23.12	33.57
lysozyme(32)-lysozyme(51)	252	1.06324e-25	1.72154e-12	RHGLDNYR(1)-GYSLGNWVCAAKFESNFNTQATNR(12)	18.32	36.01
lysozyme(39)-lysozyme(114)	74	6.80186e-27	1.51318e-05	HGLDNYRGYSLGNWVCAAK(7)-NLCNIPCSALLSSDITASVNCAKK(23)	8.46	17.28
lysozyme(39)-lysozyme(115)	739	2.31791e-38	1.56725e-12	HGLDNYRGYSLGNWVCAAK(7)-KIVSDGNGMNAWVAWR(1)	10.37	15.65
lysozyme(39)-lysozyme(134)	835	4.24e-27	6.36314e-12	HGLDNYRGYSLGNWVCAAK(7)-CKGTDVQAWIR(2)	14.97	21.39
lysozyme(39)-lysozyme(51)	33	3.35986e-25	3.42507e-12	HGLDNYRGYSLGNWVCAAK(7)-GYSLGNWVCAAKFESNFNTQATNR(12)	19.89	51.11
lysozyme(51)-lysozyme(132)	985	4.9302e-07	1.47e-08	GYSLGNWVCAAKFESNFNTQATNR(12)-NRCK(2)	9.94	18.7
lysozyme(51)-lysozyme(143)	1188	9.89416e-37	1.67504e-11	GYSLGNWVCAAKFESNFNTQATNR(12)-CKGTDVQAWIRGCR(11)	14.45	19.01
lysozyme(51)-lysozyme(146)	185	0.000858357	1.03e-05	GYSLGNWVCAAKFESNFNTQATNR(12)-GCRL(3)	18.67	27.59
lysozyme(51)-lysozyme(63)	7	1.11e-05	0.0801	GYSLGNWVCAAKFESNFNTQATNRNT(12)-GYSLGNWVCAAKFESNFNTQATNRNT(24)	18.19	25.63
lysozyme(51)-lysozyme(79)	31	9.83976e-20	0.000277617	GYSLGNWVCAAKFESNFNTQATNR(12)-NTDGSTDYGILQINSRWWCNDGR(16)	22.41	34.01
lysozyme(51)-lysozyme(86)	196	2.50156e-23	8.175e-08	GYSLGNWVCAAKFESNFNTQATNR(12)-WWCNDGRTPGSR(7)	26.82	38.89
lysozyme(51)-lysozyme(91)	118	5.61141e-31	1.32205e-08	GYSLGNWVCAAKFESNFNTQATNR(12)-TPGSRNLCNIPCSALLSSDITASVNCAK(5)	26.47	43.53
lysozyme(63)-lysozyme(114)	10	8.87e-19	3.96e-07	FESNFNTQATNRNT(12)-DITASVNCAKK(10)	22.47	45.92
lysozyme(63)-lysozyme(115)	43	1.0816e-29	4.76e-05	FESNFNTQATNRNTDGSTDYGILQINSR(12)-KIVSDGNGMNAWVAWR(1)	21.84	39.2
lysozyme(63)-lysozyme(134)	8	7.52355e-18	7.22541e-06	FESNFNTQATNRNTDGSTDYGILQINSR(12)-CKGTDVQAWIR(2)	23.96	35.6
lysozyme(79)-lysozyme(114)	4	3.07e-10	0.000252	DYGILQINSRWWCN(10)-DITASVNCAKK(10)	17.15	35.49
lysozyme(79)-lysozyme(115)	171	6.47136e-32	1.85706e-07	NTDGSTDYGILQINSRWWCNDGR(16)-KIVSDGNGMNAWVAWR(1)	14.82	27.99
lysozyme(79)-lysozyme(134)	66	1.0744e-29	9.75228e-06	NTDGSTDYGILQINSRWWCNDGR(16)-CKGTDVQAWIR(2)	24.22	30.26
lysozyme(86)-lysozyme(114)	12	6.61e-22	0.000357	DGRTPGSR(3)-DITASVNCAKK(10)	24.23	42.49
lysozyme(86)-lysozyme(115)	246	2.07375e-30	8.9159e-11	WWCNDGRTPGSR(7)-KIVSDGNGMNAWVAWR(1)	22.34	36.21
lysozyme(86)-lysozyme(134)	74	3.52976e-34	3.63401e-11	WWCNDGRTPGSR(7)-CKGTDVQAWIR(2)	32.03	44.88
lysozyme(91)-lysozyme(114)	12	7.31e-15	0.032	TPGSRNLCNIPCSALLSS(5)-DITASVNCAKK(10)	16.65	24.95
lysozyme(91)-lysozyme(115)	1674	3.66917e-36	2.81465e-11	TPGSRNLCNIPCSALLSSDITASVNCAK(5)-KIVSDGNGMNAWVAWR(1)	13.46	19.37
lysozyme(91)-lysozyme(134)	120	2.08735e-23	8.0572e-09	TPGSRNLCNIPCSALLSSDITASVNCAK(5)-CKGTDVQAWIR(2)	27.59	36
PUD1(104)-PUD1(110)	45	3.62e-07	8.08e-05	SYIEHAKFIS(7)-DSRSWK(3)	11.54	20.34
PUD1(110)-PUD1(124)	10	0.000225	0.0119	DSRSWK(3)-DDGKTTTIR(4)	27.71	47.94
PUD1(110)-PUD1(150)	217	5.39e-16	3.12e-09	FISDSRSWK(6)-VFPTEIHFISPSGESTTTFTKY(21)	9.46	15.35
PUD1(110)-PUD2(114)	25	1.62084e-06	5.03e-06	FISDSRSWK(6)-SGHPDGADWKK(10)	23.3	29.82
PUD1(110)-PUD2(130)	162	6.06379e-08	2.55427e-09	FISDSRSWK(6)-VEDHAQTTVIKVLEK(11)	32.41	54.01
PUD1(110)-PUD2(134)	12	6.24e-05	7.23e-06	DSRSWK(3)-VLEKEVQFVSK(4)	27.47	30.74
PUD1(110)-PUD2(141)	7	0.000168	0.015	DSRSWK(3)-EVQFVSKSGTSTT(7)	40.73	64.31
PUD1(12)-PUD1(16)	108	1.7e-10	1.01e-05	DPTPPQLTRR(9)-TAKVSIDNQTGSHFK(3)	14.13	19.43
PUD1(12)-PUD1(28)	44	1.02e-07	0.000831	DPTPPQLTRR(9)-VSIDNQTGSHFKFQVTHK(12)	30.56	42.25
PUD1(12)-PUD1(34)	39	4.27e-10	0.000114	DPTPPQLTRR(9)-FQVTHKYTGW(6)	14.19	18.87
PUD1(12)-PUD1(54)	19	2.59e-11	0.000111	DPTPPQLTRR(9)-DEVKEIFK(4)	24.93	32.91
PUD1(12)-PUD1(58)	85	4.44e-14	0.00035	DPTPPQLTRR(9)-DEVKEIFKSVAYNTGFLTTGVDNWLV(8)	15.3	18.71
PUD1(12)-PUD1(90)	9	1.06e-05	0.167	DPTPPQLTRR(9)-TEVDNKGHQIGK(6)	60.21	NA
PUD1(12)-PUD1(97)	26	2.61e-13	1.19e-07	DPTPPQLTRR(9)-KSYIEHAK(1)	45.99	53.39
PUD1(12)-PUD2(130)	23	4.09e-07	0.000513	DPTPPQLTRR(9)-DHAQTTVIKVLEK(9)	51.32	NA
PUD1(12)-PUD2(141)	13	4.85e-09	0.0172	DPTPPQLTRR(9)-EVQFVSKSGTSTT(7)	55.33	NA
PUD1(12)-PUD2(15)	9	0.000251	0.053	DPTPPQLTRR(9)-DEPSGVTEQWAKV(12)	46.83	63.64
PUD1(12)-PUD2(21)	30	5.86e-10	1.06e-06	DPTPPQLTRR(9)-VDIENKS(6)	54.68	NA
PUD1(12)-PUD2(88)	25	3.09e-11	6.96e-07	DPTPPQLTRR(9)-DDKNGVVDGK(3)	NA	NA
PUD1(12)-PUD2(95)	7	0.000274	0.145	DPTPPQLTRR(9)-DGKVR(3)	56.64	NA
PUD1(13)-PUD1(124)	58	0.000357867	4.18e-06	RTAK(1)-QHMLTAEDDGKTTTIR(11)	10.56	18.98
PUD1(13)-PUD1(28)	36	0.000279625	5.81305e-06	RTAK(1)-VSIDNQTGSHFKFQVTHK(12)	28.04	43.42
PUD1(13)-PUD1(34)	3	0.00107	0.0884	RTAK(1)-FQVTHKYTGW(6)	13.73	23.16
PUD1(13)-PUD1(58)	13	3.56e-07	0.00132	RTAK(1)-EIFKSVAYNTGFLTTGVDNWLV(4)	12.35	15.37
PUD1(13)-PUD1(90)	7	0.00333953	1.87894e-05	RTAK(1)-TEVDNKGHQIGK(6)	56.94	NA
PUD1(13)-PUD1(97)	16	0.00183812	1.77959e-08	RTAK(1)-KSYIEHAK(1)	43.03	53.84
PUD1(13)-PUD2(114)	9	0.000379222	0.0321623	RTAK(1)-SGHPDGADWKK(10)	40.2	65.01
PUD1(13)-PUD2(130)	56	0.000432761	2.76314e-09	RTAK(1)-VEDHAQTTVIKVLEK(11)	48.35	NA
PUD1(13)-PUD2(141)	6	0.00773	0.0225	RTAK(1)-EVQFVSKSGTSTT(7)	52.42	NA
PUD1(13)-PUD2(15)	8	0.000239	0.000376	RTAK(1)-DEPSGVTEQWAKV(12)	43.57	59.54
PUD1(13)-PUD2(21)	84	1.6e-05	1.93e-06	RTAK(1)-VDIENKSDHVFK(6)	51.67	NA
PUD1(16)-PUD1(110)	27	2.71519e-05	0.0224	TAKVSIDNQTGSHFK(3)-FISDSRSWK(6)	24.07	45.01
PUD1(2)-PUD1(110)	4	0.00783	0.593	STDPTPPQLTR(1)-FISDSRSWKQHMLTAED(6)	NA	NA
PUD1(28)-PUD1(110)	106	1.23434e-08	1.30566e-06	VSIDNQTGSHFKFQVTHK(12)-FISDSRSWK(6)	17.4	23.89
PUD1(28)-PUD1(84)	23	1.63059e-08	0.0304	VSIDNQTGSHFKFQVTHK(12)-SVAYNTGFLTTGVDNWLVDGTMVQERTEVDNKGHQIGK(26)	16.17	23.9
PUD1(34)-PUD1(110)	300	6.28e-11	1.16e-06	FQVTHKYTGWDADKSDVVMFQPDEVK(6)-FISDSRSWK(6)	15.31	24.69
PUD1(42)-PUD1(110)	461	1.03416e-08	3.24e-09	YTGWDADKSDVVMFQPDEVK(8)-FISDSRSWK(6)	16.41	19.32
PUD1(54)-PUD1(110)	11	5.01e-06	0.000885	DEVKEIFK(4)-DSRSWK(3)	23.96	42.81
PUD1(84)-PUD1(104)	7	0.000482	0.281	DGTMVQERTEVDNK(8)-SYIEHAKFIS(7)	17.92	26.77
PUD1(84)-PUD1(97)	20	7.66e-11	2.46e-06	DGTMVQERTEVDNKGHQIGK(8)-KSYIEHAK(1)	5.71	8.73
PUD1(84)-PUD2(88)	384	7.04e-17	1.67662e-08	SVAYNTGFLTTGVDNWLVDGTMVQERTEVDNKGHQIGK(26)-QIETNLDDKNGVVDGK(9)	NA	NA
PUD1(90)-PUD1(110)	27	0.000239316	0.0579	TEVDNKGHQIGK(6)-FISDSRSWK(6)	44.36	56.73
PUD1(90)-PUD2(97)	70	1.64e-11	1.02131e-08	TEVDNKGHQIGKK(6)-VRILGEAWR(2)	13.34	17.02
PUD1(96)-PUD2(97)	36	2.20811e-07	0.000311512	GHQIGKK(6)-VRILGEAWR(2)	12.43	22.98
PUD1(97)-PUD1(110)	80	1.05e-07	6.01e-09	KSYIEHAK(1)-FISDSRSWK(6)	32.4	47.12
PUD1(97)-PUD2(97)	249	2.87e-17	1.34087e-19	KSYIEHAK(1)-VRILGEAWR(2)	9.99	15.96
PUD2(104)-PUD2(114)	30	4.18e-05	0.00105	ILGEAWRSGHPDGA(7)-DWKK(3)	10.83	12.23
PUD2(104)-PUD2(115)	14	6.28608e-08	1.99792e-05	ILGEAWRSGHPDGADWK(7)-KHTLR(1)	14.45	31.54
PUD2(104)-PUD2(130)	20	4.13e-11	0.000206	ILGEAWRSGHPDGA(7)-DHAQTTVIKVLEK(9)	12.73	49.83
PUD2(114)-PUD2(119)	43	3.51908e-10	5.29e-07	SGHPDGADWKK(10)-HTLRVEDHAQTTVIK(4)	15.99	23.74
PUD2(119)-PUD2(130)	151	1.58e-07	3.27e-06	HTLRVE(4)-DHAQTTVIKVLEK(9)	19.01	36.94
PUD2(119)-PUD2(141)	36	4.5176e-15	2.29255e-09	HTLRVEDHAQTTVIK(4)-EVQFVSKSGTSTTDFYR(7)	8.57	21.48
PUD2(130)-PUD2(151)	31	4.23069e-10	1.97784e-05	VEDHAQTTVIKVLEK(11)-SGTSTTDFYRHDV(10)	16.98	34.99
PUD2(134)-PUD2(151)	6	0.000215	4.51e-05	VLEKEVQFVSK(4)-DFYRH(4)	9.5	12.23
PUD2(15)-PUD1(110)	12	8.88e-09	0.000883	DSRSWK(3)-DEPSGVTEQWAKV(12)	36.24	66.44
PUD2(15)-PUD2(104)	4	8.28e-08	0.153	DEPSGVTEQWAKV(12)-ILGEAWRSGHPDGA(7)	20.86	NA
PUD2(15)-PUD2(97)	8	1.56e-13	0.00269	DEPSGVTEQWAKV(12)-VRILGEAWR(2)	32.05	43.47
PUD2(21)-PUD1(110)	77	5.83708e-08	1.82e-07	FISDSRSWK(6)-VDIENKSDHVFK(6)	34.57	48.48
PUD2(21)-PUD2(104)	5	2.03e-05	0.0136	VDIENKS(6)-ILGEAWRSGHPDGA(7)	14.77	44.4
PUD2(21)-PUD2(119)	8	0.000282	0.0001	VDIENKS(6)-HTLRVE(4)	25.07	38.23
PUD2(21)-PUD2(97)	21	3.65089e-09	2.38598e-06	VDIENKSDHVFK(6)-VRILGEAWR(2)	19.46	27.05
PUD2(27)-PUD2(97)	8	3.57244e-07	0.00145953	SDHVFKFQVLHQYTGNALEASK(6)-VRILGEAWR(2)	13.34	16.9
PUD2(46)-PUD2(97)	139	1.6e-17	6.35e-12	WVKLEPNQSAQILEK(3)-VRILGEAWR(2)	13.98	15.69
PUD2(58)-PUD1(110)	5	0.00587	0.0393	DSRSWK(3)-LEPNQSAQILEKVHYNTGPFTTGT(12)	34.49	54.84
PUD2(88)-PUD1(110)	37	8.41279e-06	2.12e-05	FISDSRSWK(6)-QIETNLDDKNGVVDGK(9)	NA	NA
PUD2(88)-PUD2(104)	43	6.64e-09	5.65e-05	DDKNGVVDGK(3)-ILGEAWRSGHPDGA(7)	NA	NA
PUD2(88)-PUD2(119)	7	0.00109	0.0105	DDKNGVVDGK(3)-HTLRVE(4)	NA	NA
PUD2(88)-PUD2(97)	57	2.23e-12	2.57e-07	QIETNLDDKNGVVDGK(9)-VRILGEAWR(2)	NA	NA
PUD2(95)-PUD2(104)	17	7.88e-05	0.0185	DGKVR(3)-ILGEAWRSGHPDGA(7)	25.73	48.66
PUD2(97)-PUD2(114)	17	2.45e-07	2.76682e-05	VRILGEAWR(2)-SGHPDGADWKK(10)	30.6	48.9
PUD2(97)-PUD2(130)	25	5.41931e-11	7.48945e-07	VRILGEAWR(2)-VEDHAQTTVIKVLEK(11)	23.4	35.01
PUD2(97)-PUD2(134)	3	6.48576e-06	0.000514264	VRILGEAWR(2)-VLEKEVQFVSK(4)	20.76	28.82
