# Supplementary material for: Improving mass spectrometry analysis of protein structures with arginine-selective chemical cross-linkers
Source: Nat Commun. 2019 Sep 2;10:3911. doi: 10.1038/s41467-019-11917-z (PMC6718413; doi:10.1038/s41467-019-11917-z)
Supplement: Supplementary file 7 — Source Data [file 41467_2019_11917_MOESM7_ESM.xlsx]

## Sheet: Figure 1c
The number of cross-link peptides in ArGO1-3 on six model proteins are provided.
	ArGO1 # of Cross-link Peptides		ArGO2 # of Cross-link Peptides		ArGO3 # of Cross-link Peptides
	0.5 mM	1 mM	0.5 mM	1 mM	0.5 mM	1 mM
BSA	43	47	45	54	53	49
GST	7	6	11	13	13	14
lysozyme	32	31	42	28	29	35
Aldolase	55	43	44	41	28	38
PUD1/2	2	3	4	6	6	13
Lactoferrin	2	4	7	7	8	5
Mediean:	19		20.5		21
IQR:	39.25		35.5		24

## Sheet: Figure 1d
The number of cross-link peptides in ArGO2 and ArGO2_opt on six model proteins are provided.
	ArGO2 # of Cross-linked Peptides	ArGO2_opt # of Cross-linked Peptides		note: the conditon for both :cross-linker 1mM, RT, 1h. Condition for ArGO_opt: Borate 50 mM, HEPES 50 Mm, trypsin digestion 4 h. Condition for ArGO2: Borate 50 Mm, no HEPES, trypsin digestion 12 h.
BSA	54	72
GST	13	27
lysozyme	28	52
Aldolase	41	58
PUD1/2	6	10
Lactoferrin	7	27
Median:	20.5	39.5
IQR:	29.25	29.5
ArGO2 cross-links sites under optimal conditions on six model proteins
Linked Site	Total Spec	Best Svm Score	Peptide
BSA(209)-BSA(482)	460	8.6012e-06	IETMREK(5)-MPCTEDYLSLILNRLCVLHEK(14)
BSA(209)-BSA(459)	450	6.13619e-06	IETMREK(5)-VGTRCCTKPESER(4)
BSA(241)-BSA(280)	273	8.79322e-08	AWSVARLSQK(6)-ECCHGDLLECADDRADLAK(14)
BSA(222)-BSA(280)	211	2.4736e-15	LRCASIQK(2)-ECCHGDLLECADDRADLAK(14)
BSA(222)-BSA(241)	166	2.99947e-11	LRCASIQK(2)-AWSVARLSQK(6)
BSA(459)-BSA(482)	165	2.11847e-07	VGTRCCTKPESER(4)-MPCTEDYLSLILNRLCVLHEK(14)
BSA(241)-BSA(459)	124	3.39798e-08	AWSVARLSQK(6)-VGTRCCTKPESER(4)
BSA(433)-BSA(508)	120	1.91561e-11	LGEYGFQNALIVRYTR(13)-RPCFSALTPDETYVPK(1)
BSA(222)-BSA(459)	109	4.34561e-09	LRCASIQK(2)-VGTRCCTKPESER(4)
BSA(220)-BSA(459)	99	8.32449e-05	QRLR(2)-VGTRCCTKPESER(4)
BSA(222)-BSA(232)	97	1.39442e-08	LRCASIQK(2)-FGERALK(4)
BSA(168)-BSA(209)	88	1.56719e-08	RHPYFYAPELLYYANK(1)-IETMREK(5)
BSA(209)-BSA(220)	76	1.218e-06	IETMREK(5)-QRLR(2)
BSA(451)-BSA(459)	56	0.000429015	KVPQVSTPTLVEVSRSLGK(15)-VGTRCCTKPESER(4)
BSA(436)-BSA(507)	54	0.094901	YTRK(3)-VTKCCTESLVNRRPCFSALTPDETYVPK(12)
BSA(209)-BSA(280)	51	8.25668e-05	IETMREK(5)-VHKECCHGDLLECADDRADLAK(17)
BSA(436)-BSA(459)	49	0.000372277	YTRK(3)-VGTRCCTKPESER(4)
BSA(218)-BSA(222)	48	0.000967555	EKVLASSARQR(9)-LRCASIQK(2)
BSA(232)-BSA(241)	38	2.36339e-07	FGERALK(4)-AWSVARLSQK(6)
BSA(280)-BSA(459)	32	3.7569e-07	VHKECCHGDLLECADDRADLAK(17)-VGTRCCTKPESER(4)
BSA(482)-BSA(507)	24	0.214546	MPCTEDYLSLILNRLCVLHEK(14)-CCTESLVNRR(9)
BSA(168)-BSA(371)	23	0.185364	RHPYFYAPELLYYANK(1)-RHPEYAVSVLLRLAKEYEATLEECCAK(12)
BSA(209)-BSA(436)	21	0.172346	IETMREK(5)-YTRK(3)
BSA(209)-BSA(222)	20	8.05186e-06	IETMREK(5)-LRCASIQK(2)
BSA(222)-BSA(507)	16	0.142235	LRCASIQK(2)-CCTESLVNRRPCFSALTPDETYVPK(9)
BSA(220)-BSA(280)	14	0.000138855	QRLRCASIQK(2)-VHKECCHGDLLECADDRADLAK(17)
BSA(122)-BSA(436)	14	0.10799	ETYGDMADCCEKQEPERNECFLSHK(17)-YTRK(3)
BSA(436)-BSA(451)	13	0.000359255	YTRK(3)-VPQVSTPTLVEVSRSLGK(14)
BSA(359)-BSA(459)	12	0.406422	DAFLGSFLYEYSRR(13)-VGTRCCTKPESER(4)
BSA(209)-BSA(218)	9	0.173151	IETMREK(5)-VLASSARQRLR(7)
BSA(209)-BSA(241)	8	1.54838e-06	IETMREK(5)-AWSVARLSQK(6)
BSA(34)-BSA(507)	7	0.138736	SEIAHRFKDLGEEHFK(6)-TPVSEKVTKCCTESLVNRR(18)
BSA(433)-BSA(436)	6	0.143874	LGEYGFQNALIVRYTR(13)-YTRK(3)
BSA(459)-BSA(468)	6	0.482667	VGTRCCTK(4)-PESERMPCTEDYLSLILNR(5)
BSA(122)-BSA(482)	6	0.551027	QEPERNECFLSHK(5)-MPCTEDYLSLILNRLCVLHEK(14)
BSA(209)-BSA(451)	5	0.0246702	IETMREK(5)-KVPQVSTPTLVEVSRSLGK(15)
BSA(220)-BSA(241)	4	0.000517073	QRLRCASIQK(2)-AWSVARLSQK(6)
BSA(220)-BSA(482)	4	0.0121975	QRLR(2)-MPCTEDYLSLILNRLCVLHEK(14)
BSA(23)-BSA(468)	4	0.169283	GVFRR(4)-CCTKPESERMPCTEDYLSLILNR(9)
BSA(209)-BSA(508)	4	0.291559	IETMREK(5)-RPCFSALTPDETYVPK(1)
BSA(436)-BSA(508)	4	0.365586	YTRK(3)-VTKCCTESLVNRRPCFSALTPDETYVPK(13)
BSA(24)-BSA(508)	4	0.475352	RDTHK(1)-RPCFSALTPDETYVPK(1)
BSA(459)-BSA(507)	3	0.56097	VGTRCCTK(4)-VTKCCTESLVNRRPCFSALTPDETYVPK(12)
BSA(209)-BSA(209)	3	7.92206e-10	IETMREK(5)-IETMREK(5)
BSA(209)-BSA(232)	3	0.0158903	IETMREK(5)-FGERALK(4)
BSA(507)-BSA(508)	3	0.200994	CCTESLVNRR(9)-RPCFSALTPDETYVPK(1)
BSA(241)-BSA(508)	3	0.267579	AWSVARLSQK(6)-CCTESLVNRRPCFSALTPDETYVPK(10)
BSA(23)-BSA(209)	3	0.310408	GVFRR(4)-IETMREK(5)
BSA(220)-BSA(232)	2	0.0132915	QRLRCASIQK(2)-FGERALK(4)
BSA(433)-BSA(459)	2	0.214763	LGEYGFQNALIVRYTR(13)-VGTRCCTKPESER(4)
BSA(24)-BSA(507)	2	0.692912	RDTHK(1)-VTKCCTESLVNRRPCFSALTPDETYVPK(12)
BSA(122)-BSA(122)	2	6.89231e-05	ETYGDMADCCEKQEPERNECFLSHKDDSPDLPK(17)-ETYGDMADCCEKQEPERNECFLSHKDDSPDLPK(17)
BSA(459)-BSA(459)	2	0.00981587	SLGKVGTRCCTK(8)-SLGKVGTRCCTK(8)
BSA(218)-BSA(232)	2	0.424838	VLASSARQR(7)-FGERALK(4)
BSA(24)-BSA(459)	2	0.513406	RDTHK(1)-VGTRCCTKPESER(4)
BSA(105)-BSA(218)	2	0.623816	SLHTLFGDELCKVASLRETYGDMADCCEK(17)-EKVLASSARQR(9)
BSA(167)-BSA(507)	2	0.730258	YLYEIARR(7)-CCTESLVNRRPCFSALTPDETYVPK(9)
GST(108)-GST(108)	1796	1.54209e-31	YGVSRIAYSK(5)-YGVSRIAYSK(5)
GST(35)-GST(42)	287	1.85091e-15	LLLEYLEEKYEEHLYERDEGDK(17)-WRNKKFELGLEFPNLPYYIDGDVK(2)
GST(108)-GST(136)	77	3.6564e-35	YGVSRIAYSK(5)-MFEDRLCHK(5)
GST(35)-GST(108)	32	5.29184e-09	LLLEYLEEKYEEHLYERDEGDKWR(17)-YGVSRIAYSK(5)
GST(42)-GST(108)	25	4.12457e-16	DEGDKWRNK(7)-YGVSRIAYSK(5)
GST(108)-GST(182)	18	1.97964e-19	YGVSRIAYSK(5)-RIEAIPQIDK(1)
GST(136)-GST(182)	15	1.75134e-08	MFEDRLCHK(5)-RIEAIPQIDK(1)
GST(42)-GST(89)	8	7.54192e-15	WRNKKFELGLEFPNLPYYIDGDVK(2)-HNMLGGCPKERAEISMLEGAVLDIR(11)
GST(182)-GST(182)	6	2.61498e-23	RIEAIPQIDK(1)-RIEAIPQIDK(1)
GST(73)-GST(252)	5	0.0332396	LTQSMAIIRYIADKHNMLGGCPK(9)-PVGAPRAAAS(6)
GST(35)-GST(73)	4	0.68457	LLLEYLEEKYEEHLYERDEGDKWR(17)-LTQSMAIIRYIADKHNMLGGCPK(9)
GST(136)-GST(136)	2	0.788192	MFEDRLCHKTYLNGDHVTHPDFMLYDALDVVLYMDPMCLDAFPK(5)-VDFLSKLPEMLKMFEDRLCHK(17)
lactoferrin(269)-lactoferrin(710)	159	5.93743e-62	DCHLARVPSHAVVAR(6)-CSTSPLLEACEFLRK(14)
lactoferrin(628)-lactoferrin(672)	144	6.18605e-27	MDKVERLK(6)-NLLFNDNTECLARLHGK(13)
lactoferrin(106)-lactoferrin(710)	92	1.68252e-34	LRPVAAEVYGTERQPR(13)-CSTSPLLEACEFLRK(14)
lactoferrin(47)-lactoferrin(50)	54	2.13819e-16	NMRK(3)-VRGPPVSCIK(2)
lactoferrin(106)-lactoferrin(292)	40	2.13486e-20	LRPVAAEVYGTERQPR(13)-SVNGKEDAIWNLLRQAQEK(14)
lactoferrin(109)-lactoferrin(710)	30	2.44274e-39	QPRTHYYAVAVVK(3)-CSTSPLLEACEFLRK(14)
lactoferrin(24)-lactoferrin(47)	19	3.91252e-08	RSVQWCAVSQPEATK(1)-NMRK(3)
lactoferrin(106)-lactoferrin(106)	15	7.56416e-12	LRPVAAEVYGTERQPR(13)-LRPVAAEVYGTERQPR(13)
lactoferrin(59)-lactoferrin(256)	9	1.08017e-05	GPPVSCIKRDSPIQCIQAIAENR(9)-DEYELLCPDNTRKPVDK(12)
lactoferrin(106)-lactoferrin(269)	7	3.53602e-20	LRPVAAEVYGTERQPR(13)-FKDCHLARVPSHAVVAR(8)
lactoferrin(463)-lactoferrin(600)	6	1.56909e-07	RSDTSLTWNSVK(1)-RKPVTEAR(1)
lactoferrin(24)-lactoferrin(50)	5	6.12658e-11	RSVQWCAVSQPEATK(1)-VRGPPVSCIK(2)
lactoferrin(463)-lactoferrin(642)	5	0.222079	RSDTSLTWNSVK(1)-FGRNGSDCPDKFCLFQSETK(3)
lactoferrin(44)-lactoferrin(50)	4	5.47412e-18	CFQWQRNMR(6)-VRGPPVSCIK(2)
lactoferrin(292)-lactoferrin(710)	4	4.56697e-10	SVNGKEDAIWNLLRQAQEK(14)-CSTSPLLEACEFLRK(14)
lactoferrin(361)-lactoferrin(364)	4	4.51721e-07	KSEEEVAARR(9)-ARVVWCAVGEQELR(2)
lactoferrin(220)-lactoferrin(710)	4	0.00160533	CAFSSQEPYFSYSGAFKCLRDGAGDVAFIR(20)-CSTSPLLEACEFLRK(14)
lactoferrin(50)-lactoferrin(59)	3	7.69909e-20	VRGPPVSCIK(2)-RDSPIQCIQAIAENR(1)
lactoferrin(95)-lactoferrin(109)	3	0.00997893	LRPVAAEVYGTER(2)-QPRTHYYAVAVVK(3)
lactoferrin(364)-lactoferrin(710)	3	0.0203571	RARVVWCAVGEQELRK(3)-CSTSPLLEACEFLRK(14)
lactoferrin(292)-lactoferrin(329)	2	2.00994e-13	SVNGKEDAIWNLLRQAQEK(14)-DSAIGFSRVPPR(8)
lactoferrin(50)-lactoferrin(292)	2	1.23455e-06	VRGPPVSCIK(2)-SVNGKEDAIWNLLRQAQEK(14)
lactoferrin(95)-lactoferrin(106)	2	4.74127e-06	LRPVAAEVYGTERQPR(2)-LRPVAAEVYGTERQPR(13)
lactoferrin(256)-lactoferrin(361)	2	0.0390185	DEYELLCPDNTRK(12)-SEEEVAARRARVVWCAVGEQELR(8)
Aldolase(42)-Aldolase(330)	137	3.14546e-16	RLQSIGTENTEENRR(1)-RALANSLACQGK(1)
Aldolase(42)-Aldolase(303)	127	6.78349e-14	RLQSIGTENTEENRR(1)-CPLLKPWALTFSYGRALQASALK(15)
Aldolase(200)-Aldolase(200)	123	4.31153e-34	RCQYVTEK(1)-RCQYVTEK(1)
Aldolase(42)-Aldolase(148)	85	1.09155e-20	RLQSIGTENTEENRR(1)-WRCVLK(2)
Aldolase(55)-Aldolase(330)	65	1.74871e-15	LQSIGTENTEENRR(13)-RALANSLACQGK(1)
Aldolase(133)-Aldolase(148)	64	1.54498e-05	GVVPLAGTNGETTTQGLDGLSERCAQYK(23)-WRCVLK(2)
Aldolase(42)-Aldolase(56)	54	8.30749e-23	RLQSIGTENTEENR(1)-RFYR(1)
Aldolase(303)-Aldolase(330)	48	1.75273e-22	CPLLKPWALTFSYGRALQASALK(15)-RALANSLACQGK(1)
Aldolase(68)-Aldolase(330)	48	3.83053e-20	QLLLTADDRVNPCIGGVILFHETLYQK(9)-RALANSLACQGK(1)
Aldolase(68)-Aldolase(91)	44	8.36269e-08	QLLLTADDRVNPCIGGVILFHETLYQK(9)-ADDGRPFPQVIK(5)
Aldolase(42)-Aldolase(200)	43	5.85231e-11	RLQSIGTENTEENRR(1)-RCQYVTEK(1)
Aldolase(330)-Aldolase(330)	42	8.22089e-35	RALANSLACQGK(1)-RALANSLACQGK(1)
Aldolase(42)-Aldolase(59)	40	4.7062e-08	RLQSIGTENTEENRR(1)-FYRQLLLTADDR(3)
Aldolase(257)-Aldolase(330)	40	1.09664e-17	YSHEEIAMATVTALRR(15)-RALANSLACQGK(1)
Aldolase(257)-Aldolase(303)	39	1.76595e-14	YSHEEIAMATVTALRR(15)-CPLLKPWALTFSYGRALQASALK(15)
Aldolase(42)-Aldolase(42)	35	1.92871e-10	RLQSIGTENTEENRR(1)-RLQSIGTENTEENRR(1)
Aldolase(55)-Aldolase(59)	34	5.65119e-09	LQSIGTENTEENRR(13)-FYRQLLLTADDR(3)
Aldolase(148)-Aldolase(200)	31	1.62882e-23	WRCVLK(2)-RCQYVTEK(1)
Aldolase(56)-Aldolase(330)	22	4.88248e-30	RFYR(1)-RALANSLACQGK(1)
Aldolase(55)-Aldolase(200)	20	2.18024e-11	LQSIGTENTEENRR(13)-RCQYVTEK(1)
Aldolase(91)-Aldolase(330)	18	2.01043e-10	ADDGRPFPQVIK(5)-RALANSLACQGK(1)
Aldolase(21)-Aldolase(42)	16	0.000271008	ELSDIAHRIVAPGK(8)-RLQSIGTENTEENRR(1)
Aldolase(148)-Aldolase(303)	15	0.000260117	WRCVLK(2)-CPLLKPWALTFSYGRALQASALK(15)
Aldolase(55)-Aldolase(148)	14	5.01058e-10	LQSIGTENTEENRR(13)-WRCVLK(2)
Aldolase(148)-Aldolase(330)	12	2.86224e-13	WRCVLK(2)-RALANSLACQGK(1)
Aldolase(68)-Aldolase(303)	12	4.73384e-11	QLLLTADDRVNPCIGGVILFHETLYQK(9)-CPLLKPWALTFSYGRALQASALK(15)
Aldolase(21)-Aldolase(330)	11	1.26512e-09	ELSDIAHRIVAPGK(8)-RALANSLACQGK(1)
Aldolase(42)-Aldolase(55)	9	1.42876e-06	RLQSIGTENTEENRR(1)-RLQSIGTENTEENRR(14)
Aldolase(200)-Aldolase(330)	8	1.72373e-14	RCQYVTEK(1)-RALANSLACQGK(1)
Aldolase(59)-Aldolase(330)	7	0.0437265	FYRQLLLTADDR(3)-RALANSLACQGK(1)
Aldolase(91)-Aldolase(303)	6	3.33974e-05	ADDGRPFPQVIK(5)-CPLLKPWALTFSYGRALQASALK(15)
Aldolase(55)-Aldolase(303)	6	0.0022648	LQSIGTENTEENRR(13)-CPLLKPWALTFSYGRALQASALK(15)
Aldolase(68)-Aldolase(148)	5	0.027226	FYRQLLLTADDRVNPCIGGVILFHETLYQK(12)-WRCVLK(2)
Aldolase(91)-Aldolase(148)	5	4.52477e-09	ADDGRPFPQVIK(5)-WRCVLK(2)
Aldolase(200)-Aldolase(257)	4	1.16803e-12	RCQYVTEK(1)-YSHEEIAMATVTALRR(15)
Aldolase(148)-Aldolase(148)	4	1.69536e-07	DGADFAKWRCVLK(9)-DGADFAKWRCVLK(9)
Aldolase(56)-Aldolase(200)	3	7.454e-10	RFYR(1)-RCQYVTEK(1)
Aldolase(21)-Aldolase(91)	3	0.000989333	ELSDIAHRIVAPGK(8)-ADDGRPFPQVIK(5)
Aldolase(42)-Aldolase(257)	3	0.053741	RLQSIGTENTEENRR(1)-YSHEEIAMATVTALRR(15)
Aldolase(148)-Aldolase(172)	3	0.42129	WRCVLK(2)-IGEHTPSALAIMENANVLARYASICQQNGIVPIVEPEILPDGDHDLKR(20)
Aldolase(200)-Aldolase(303)	2	6.53253e-07	RCQYVTEK(1)-CPLLKPWALTFSYGRALQASALK(15)
Aldolase(21)-Aldolase(56)	2	0.0247234	ELSDIAHRIVAPGK(8)-RFYRQLLLTADDRVNPCIGGVILFHETLYQK(1)
Aldolase(56)-Aldolase(68)	2	0.0494532	RFYR(1)-QLLLTADDRVNPCIGGVILFHETLYQK(9)
Aldolase(42)-Aldolase(68)	2	0.0622053	RLQSIGTENTEENRR(1)-QLLLTADDRVNPCIGGVILFHETLYQK(9)
Aldolase(59)-Aldolase(172)	2	0.618277	FYRQLLLTADDRVNPCIGGVILFHETLYQKADDGR(3)-CVLKIGEHTPSALAIMENANVLARYASICQQNGIVPIVEPEILPDGDHDLKR(24)
lysozyme(91)-lysozyme(130)	251	2.89867e-10	TPGSRNLCNIPCSALLSSDITASVNCAK(5)-IVSDGNGMNAWVAWRNR(15)
lysozyme(23)-lysozyme(132)	153	7.01882e-07	VFGRCELAAAMK(4)-NRCK(2)
lysozyme(32)-lysozyme(146)	153	7.51597e-05	RHGLDNYR(1)-GCRL(3)
lysozyme(132)-lysozyme(143)	90	1.47358e-07	NRCK(2)-GTDVQAWIRGCR(9)
lysozyme(39)-lysozyme(130)	80	5.18506e-08	HGLDNYRGYSLGNWVCAAK(7)-KIVSDGNGMNAWVAWRNR(16)
lysozyme(63)-lysozyme(86)	80	5.29046e-06	FESNFNTQATNRNTDGSTDYGILQINSR(12)-WWCNDGRTPGSR(7)
lysozyme(23)-lysozyme(143)	72	4.65351e-12	VFGRCELAAAMK(4)-GTDVQAWIRGCR(9)
lysozyme(39)-lysozyme(91)	61	1.8268e-09	HGLDNYRGYSLGNWVCAAK(7)-TPGSRNLCNIPCSALLSSDITASVNCAK(5)
lysozyme(32)-lysozyme(91)	59	5.82929e-07	RHGLDNYR(1)-TPGSRNLCNIPCSALLSSDITASVNCAK(5)
lysozyme(32)-lysozyme(32)	54	2.68288e-14	RHGLDNYR(1)-RHGLDNYR(1)
lysozyme(39)-lysozyme(132)	48	1.14203e-06	HGLDNYRGYSLGNWVCAAK(7)-NRCK(2)
lysozyme(91)-lysozyme(132)	47	4.3345e-06	TPGSRNLCNIPCSALLSSDITASVNCAK(5)-NRCK(2)
lysozyme(130)-lysozyme(146)	43	0.000688264	KIVSDGNGMNAWVAWRNR(16)-GCRL(3)
lysozyme(32)-lysozyme(63)	43	2.91945e-07	RHGLDNYR(1)-FESNFNTQATNRNTDGSTDYGILQINSR(12)
lysozyme(32)-lysozyme(143)	42	1.18703e-10	RHGLDNYR(1)-GTDVQAWIRGCR(9)
lysozyme(39)-lysozyme(63)	40	8.85871e-06	HGLDNYRGYSLGNWVCAAK(7)-FESNFNTQATNRNTDGSTDYGILQINSR(12)
lysozyme(63)-lysozyme(132)	39	7.83677e-05	FESNFNTQATNRNTDGSTDYGILQINSR(12)-NRCK(2)
lysozyme(32)-lysozyme(132)	37	3.86788e-06	RHGLDNYR(1)-NRCK(2)
lysozyme(39)-lysozyme(146)	35	0.000149688	HGLDNYRGYSLGNWVCAAK(7)-GCRL(3)
lysozyme(130)-lysozyme(132)	30	2.17865e-05	IVSDGNGMNAWVAWRNR(15)-NRCK(2)
lysozyme(79)-lysozyme(91)	29	1.50864e-06	NTDGSTDYGILQINSRWWCNDGR(16)-TPGSRNLCNIPCSALLSSDITASVNCAK(5)
lysozyme(39)-lysozyme(79)	28	5.66323e-07	HGLDNYRGYSLGNWVCAAK(7)-NTDGSTDYGILQINSRWWCNDGR(16)
lysozyme(39)-lysozyme(86)	27	4.89785e-05	HGLDNYRGYSLGNWVCAAK(7)-WWCNDGRTPGSR(7)
lysozyme(32)-lysozyme(39)	26	1.81341e-06	RHGLDNYR(1)-HGLDNYRGYSLGNWVCAAK(7)
lysozyme(63)-lysozyme(91)	25	2.28027e-07	FESNFNTQATNRNTDGSTDYGILQINSR(12)-TPGSRNLCNIPCSALLSSDITASVNCAK(5)
lysozyme(79)-lysozyme(130)	24	3.00355e-05	NTDGSTDYGILQINSRWWCNDGR(16)-KIVSDGNGMNAWVAWRNR(16)
lysozyme(32)-lysozyme(86)	21	3.90241e-07	RHGLDNYR(1)-WWCNDGRTPGSR(7)
lysozyme(86)-lysozyme(132)	20	6.80463e-06	WWCNDGRTPGSR(7)-NRCK(2)
lysozyme(63)-lysozyme(146)	18	0.0081267	FESNFNTQATNRNTDGSTDYGILQINSR(12)-GCRL(3)
lysozyme(32)-lysozyme(130)	17	2.72538e-06	RHGLDNYR(1)-KIVSDGNGMNAWVAWRNR(16)
lysozyme(32)-lysozyme(79)	17	0.000113728	RHGLDNYR(1)-NTDGSTDYGILQINSRWWCNDGR(16)
lysozyme(39)-lysozyme(143)	13	1.31782e-08	HGLDNYRGYSLGNWVCAAK(7)-GTDVQAWIRGCR(9)
lysozyme(86)-lysozyme(91)	12	0.0202503	WWCNDGRTPGSR(7)-TPGSRNLCNIPCSALLSSDITASVNCAK(5)
lysozyme(91)-lysozyme(146)	10	0.00160687	TPGSRNLCNIPCSALLSSDITASVNCAK(5)-GCRL(3)
lysozyme(143)-lysozyme(146)	9	0.128037	CKGTDVQAWIRGCR(11)-GCRL(3)
lysozyme(130)-lysozyme(143)	7	0.000783356	KIVSDGNGMNAWVAWRNR(16)-GTDVQAWIRGCR(9)
lysozyme(23)-lysozyme(146)	7	0.0304478	VFGRCELAAAMK(4)-GCRL(3)
lysozyme(23)-lysozyme(32)	4	7.77426e-05	VFGRCELAAAMK(4)-RHGLDNYR(1)
lysozyme(79)-lysozyme(132)	3	0.000717887	NTDGSTDYGILQINSRWWCNDGR(16)-NRCK(2)
lysozyme(91)-lysozyme(143)	2	0.000602735	TPGSRNLCNIPCSALLSSDITASVNCAK(5)-GTDVQAWIRGCR(9)
lysozyme(79)-lysozyme(146)	2	0.169446	NTDGSTDYGILQINSRWWCNDGR(16)-GCRL(3)
PUD2(97)-PUD1(110)	11	0.0454304	SYIEHAKFISDSRSWK(13)-VRILGEAWR(2)
PUD2(97)-PUD2(151)	10	0.0477472	QIETNLDDKNGVVDGKVRILGEAWRSGHPDGADWK(18)-VLEKEVQFVSKSGTSTTDFYRHDV(21)
PUD1(13)-PUD2(151)	10	0.00080654	MSTDPTPPQLTRRTAK(13)-EVQFVSKSGTSTTDFYRHDV(17)
PUD1(13)-PUD2(104)	6	0.159555	RTAKVSIDNQTGSHFK(1)-ILGEAWRSGHPDGADWK(7)
PUD1(13)-PUD2(97)	6	0.511976	STDPTPPQLTRRTAK(12)-VRILGEAWRSGHPDGADWKK(2)
PUD1(13)-PUD1(110)	6	0.0136329	RTAK(1)-FISDSRSWK(6)
PUD1(12)-PUD1(84)	5	0.0810013	STDPTPPQLTRR(11)-EIFKSVAYNTGFLTTGVDNWLVDGTMVQERTEVDNKGHQIGK(30)
PUD1(110)-PUD2(151)	5	0.190411	KSYIEHAKFISDSRSWK(14)-EVQFVSKSGTSTTDFYRHDV(17)
PUD2(97)-PUD2(97)	2	0.0667886	QIETNLDDKNGVVDGKVRILGEAWR(18)-VRILGEAWR(2)

## Sheet: Figure 2a
ArGO1									Note:
Linked Site	Total Spec	Best E-value	Best Svm Score	Peptide	Prote type	Euclidean distance (Å)	SASD (Å)		"NA" means no structure information of the residue in PDB file or Xwalk can't calcluate the SASD of cross-linked pair.
Nop10 (34)-Cbf5 (81)	95	0.000316321	5.1502e-11	RILR(1)-SAHPARFSPDDKYSR(6)	Inter	17.84	25.26		"Self-XL" means the same sites were cross-linked, the distance can't be calculated.
Nop10 (34)-Nhp2 (118)	79	2.10042e-32	3.67667e-06	RPTSVVFIVPGSNK(1)-SAHPARFSPDDKYSR(6)	Inter	NA	NA		"SASD" means Solvent Accessible Surface Distance
Nop10 (34)-Nhp2 (58)	74	8.18683e-15	2.75329e-05	RGVK(1)-SAHPARFSPDDKYSR(6)	Inter	NA	NA
Nop10 (34)-Nhp2 (68)	49	6.06852e-06	0.000191131	ALRKGEK(3)-SAHPARFSPDDKYSR(6)	Inter	NA	NA
Nop10 (43)-Cbf5 (81)	19	6.85154e-15	1.46079e-08	RILR(1)-FSPDDKYSRQR(9)	Inter	18.78	22.55
Gar1 (90)-Cbf5 (162)	12	0.000251268	5.09472e-06	RQLR(1)-EGDKFYIAADKLLPIERFLP(17)	Inter	15.23	19.05
Nop10 (43)-Cbf5 (247)	8	6.41583e-11	0.409493	SGALSENDNMVTLHDVMDAQWVYDNTRDESYLR(27)-FSPDDKYSRQR(9)	Inter	14.17	23.56
Nop10 (43)-Cbf5 (162)	5	4.82216e-11	0.0678863	RQLR(1)-FSPDDKYSRQR(9)	Inter	48.16	55.78
Nop10 (43)-Cbf5 (349)	5	1.22863e-06	0.248989	RWGLGPVAQK(1)-FSPDDKYSRQR(9)	Inter	49.57	NA
Nop10 (45)-Cbf5 (81)	4	6.28016e-07	0.000148862	RILR(1)-QRVTLK(2)	Inter	20.07	26.28
Nop10 (34)-Cbf5 (349)	4	6.26277e-15	0.00954204	RWGLGPVAQK(1)-SAHPARFSPDDKYSR(6)	Inter	52.18	NA
Cbf5 (162)-Cbf5 (165)	2	0.00334921	0.00110025	RQLR(1)-QLRVR(3)	Inter	9.24	11.91
Nop10 (51)-Cbf5 (338)	2	1.17163e-10	0.149068	RCIMER(1)-RFGLVPGQ(1)	Inter	NA	NA
Nop10 (43)-Nop10 (43)	2	9.26811e-05	0.204177	FSPDDKYSRQR(9)-FSPDDKYSRQR(9)	Inter	Self-XL	Self-XL
Nop10 (43)-Nop10 (51)	127	4.15076e-18	6.50391e-06	FSPDDKYSRQR(9)-RFGLVPGQ(1)	Intra	NA	NA
Nop10 (45)-Nop10 (51)	60	1.09747e-14	1.89138e-05	QRVTLKK(2)-RFGLVPGQ(1)	Intra	NA	NA
Nop10 (34)-Nop10 (51)	58	2.55751e-16	8.96937e-05	SAHPARFSPDDKYSR(6)-RFGLVPGQ(1)	Intra	NA	NA
Cbf5 (338)-Cbf5 (348)	51	1.1255e-17	2.56949e-13	RCIMER(1)-DLYPRR(5)	Intra	19.58	29.75
Cbf5 (343)-Cbf5 (349)	43	1.81334e-37	1.3806e-12	CIMERDLYPR(5)-RWGLGPVAQK(1)	Intra	12.94	23.48
Cbf5 (338)-Cbf5 (349)	36	3.41835e-32	2.78589e-09	RCIMER(1)-RWGLGPVAQK(1)	Intra	21.71	30.74
Nop10 (34)-Nop10 (45)	36	1.1243e-05	1.54666e-07	SAHPARFSPDDKYSR(6)-QRVTLK(2)	Intra	14.77	16.97
Nhp2 (58)-Nhp2 (68)	30	2.43699e-14	3.05994e-05	RGVK(1)-ALRKGEK(3)	Intra	NA	NA
Cbf5 (165)-Cbf5 (338)	22	6.64492e-10	3.14777e-07	QLRVR(3)-RCIMER(1)	Intra	28.79	32.91
Cbf5 (111)-Cbf5 (338)	18	4.19661e-15	5.4783e-07	ATRLVK(3)-RCIMER(1)	Intra	7.62	8.58
Cbf5 (167)-Cbf5 (338)	15	2.46007e-10	0.00718257	VRTIYESNLIEFDNKR(2)-RCIMER(1)	Intra	26.48	29.85
Nhp2 (68)-Nhp2 (118)	12	9.78183e-10	0.00140259	ALRKGEK(3)-RPTSVVFIVPGSNK(1)	Intra	NA	NA
Nhp2 (58)-Nhp2 (118)	11	1.91117e-13	0.00023851	RGVKEVVK(1)-RPTSVVFIVPGSNK(1)	Intra	NA	NA
Cbf5 (348)-Cbf5 (373)	7	1.31252e-05	0.0448352	DLYPRR(5)-YGRVNENTPEQWKK(3)	Intra	NA	NA
Nop10 (34)-Nop10 (43)	6	1.01361e-07	0.100408	SAHPARFSPDDKYSR(6)-FSPDDKYSRQR(9)	Intra	17.88	30.73
Cbf5 (111)-Cbf5 (349)	6	6.36158e-12	0.00380427	ATRLVK(3)-RWGLGPVAQK(1)	Intra	25.45	34.51
Cbf5 (338)-Cbf5 (373)	5	3.35473e-05	0.188653	RCIMER(1)-YGRVNENTPEQWKK(3)	Intra	NA	NA
Cbf5 (162)-Cbf5 (349)	3	3.88708e-11	9.23125e-07	RQLR(1)-RWGLGPVAQK(1)	Intra	52.86	NA
Cbf5 (108)-Cbf5 (338)	3	3.34881e-14	4.00477e-05	VTGCLIVCIDRATR(11)-RCIMER(1)	Intra	11.75	14.46
Cbf5 (162)-Cbf5 (338)	3	1.74963e-06	0.000110175	RQLR(1)-RCIMER(1)	Intra	31.56	35.39
Cbf5 (84)-Cbf5 (111)	3	2.2113e-12	0.000184837	ILRCEK(3)-ATRLVK(3)	Intra	18.74	27.37
Cbf5 (111)-Cbf5 (373)	3	9.06101e-05	0.547497	ATRLVK(3)-YGRVNENTPEQWKK(3)	Intra	NA	NA
Cbf5 (81)-Cbf5 (349)	2	1.61777e-10	0.0178223	RILR(1)-RWGLGPVAQK(1)	Intra	38.85	50.26
Cbf5 (111)-Cbf5 (348)	2	1.23693e-10	0.0663629	ATRLVK(3)-DLYPRR(5)	Intra	22.53	33.45
Cbf5 (349)-Cbf5 (373)	2	8.5807e-12	0.108509	RWGLGPVAQK(1)-YGRVNENTPEQWKK(3)	Intra	NA	NA
ArGO2
Linked Site	Total Spec	Best E-value	Best Svm Score	Peptide	Prote type	Euclidean distance (Å)	SASD (Å)
Nop10 (34)-Nhp2 (118)	82	7.78539e-33	7.50569e-16	RPTSVVFIVPGSNK(1)-SAHPARFSPDDK(6)	inter	NA	NA
Nop10 (34)-Cbf5 (81)	82	8.38019e-07	4.77857e-24	RILR(1)-SAHPARFSPDDKYSR(6)	inter	17.84	25.26
Nop10 (34)-Nhp2 (58)	51	0.000146808	1.4853e-19	RGVK(1)-SAHPARFSPDDKYSR(6)	inter	NA	NA
Gar1 (90)-Cbf5 (165)	48	2.30676e-10	3.49312e-07	QLRVR(3)-FYIAADKLLPIERFLP(13)	inter	9.27	14.45
Gar1 (90)-Cbf5 (162)	31	4.82305e-13	3.3548e-14	RQLR(1)-FYIAADKLLPIERFLP(13)	inter	15.23	19.05
Nop10 (43)-Cbf5 (81)	29	2.67104e-13	7.62881e-18	RILR(1)-FSPDDKYSRQR(9)	inter	18.78	22.55
Nop10 (34)-Nhp2 (68)	19	0.000370911	5.70815e-07	ALRK(3)-SAHPARFSPDDKYSR(6)	inter	NA	NA
Nop10 (45)-Cbf5 (81)	12	2.05259e-06	6.51704e-12	RILR(1)-QRVTLK(2)	inter	20.07	26.28
Nhp2 (68)-Cbf5 (81)	6	3.50301e-08	7.60382e-10	RILR(1)-ALRKGEK(3)	inter	NA	NA
Nop10 (51)-Cbf5 (165)	6	0.000213009	0.000706896	QLRVR(3)-KRFGLVPGQ(2)	inter	NA	NA
Nop10 (43)-Cbf5 (247)	3	3.28516e-11	0.00638182	SGALSENDNMVTLHDVMDAQWVYDNTRDESYLR(27)-FSPDDKYSRQR(9)	inter	14.17	23.56
Nhp2 (58)-Cbf5 (111)	3	3.61751e-08	7.37647e-07	ATRLVK(3)-RGVK(1)	inter	NA	NA
Nop10 (51)-Cbf5 (247)	3	1.80564e-09	0.0151678	SGALSENDNMVTLHDVMDAQWVYDNTRDESYLR(27)-RFGLVPGQ(1)	inter	NA	NA
Nhp2 (58)-Cbf5 (165)	2	0.000118422	5.39419e-05	QLRVR(3)-RGVK(1)	inter	NA	NA
Nop10 (51)-Nhp2 (58)	2	0.000108275	0.0409104	RGVK(1)-RFGLVPGQ(1)	inter	NA	NA
Nhp2 (58)-Nhp2 (118)	38	4.20413e-05	3.47603e-14	RGVK(1)-RPTSVVFIVPGSNKK(1)	Intra	NA	NA
Cbf5 (111)-Cbf5 (338)	29	5.9982e-13	2.9557e-11	ATRLVK(3)-RCIMER(1)	Intra	7.62	8.58
Nop10 (43)-Nop10 (51)	26	4.56104e-19	1.98989e-08	YSRQR(3)-RFGLVPGQ(1)	Intra	NA	NA
Cbf5 (343)-Cbf5 (349)	20	1.39634e-19	3.52881e-16	CIMERDLYPR(5)-RWGLGPVAQK(1)	Intra	12.94	23.48
Cbf5 (338)-Cbf5 (348)	20	5.08761e-14	4.34138e-14	RCIMER(1)-DLYPRR(5)	Intra	19.58	29.75
Nhp2 (68)-Nhp2 (118)	15	7.37933e-11	1.25296e-06	ALRKGEK(3)-RPTSVVFIVPGSNK(1)	Intra	NA	NA
Cbf5 (165)-Cbf5 (338)	12	1.61562e-06	2.01156e-06	QLRVR(3)-RCIMER(1)	Intra	28.79	32.91
Cbf5 (338)-Cbf5 (349)	11	1.97852e-22	1.34081e-22	RCIMER(1)-RWGLGPVAQK(1)	Intra	21.71	30.74
Cbf5 (268)-Cbf5 (338)	11	8.08252e-13	3.53549e-10	RIVVK(1)-RCIMER(1)	Intra	14.68	35.38
Cbf5 (111)-Cbf5 (343)	11	1.77185e-08	6.34436e-09	ATRLVK(3)-CIMERDLYPR(5)	Intra	13.2	14.71
Cbf5 (165)-Cbf5 (349)	8	2.0018e-10	1.96404e-05	QLRVR(3)-RWGLGPVAQK(1)	Intra	50.38	57.98
Cbf5 (81)-Cbf5 (349)	7	7.18852e-11	3.36858e-14	RILR(1)-RWGLGPVAQK(1)	Intra	38.85	50.26
Cbf5 (167)-Cbf5 (338)	6	1.28423e-09	7.88841e-07	VRTIYESNLIEFDNKR(2)-RCIMER(1)	Intra	26.48	29.85
Nop10 (34)-Nop10 (45)	6	6.06216e-06	6.02921e-05	SAHPARFSPDDKYSR(6)-QRVTLK(2)	Intra	14.77	16.97
Nhp2 (58)-Nhp2 (68)	6	3.90291e-08	0.00107046	RGVK(1)-ALRKGEK(3)	Intra	NA	NA
Nop10 (34)-Nop10 (51)	6	1.7498e-14	0.0072085	SAHPARFSPDDKYSR(6)-RFGLVPGQ(1)	Intra	NA	NA
Nop10 (45)-Nop10 (51)	5	2.89068e-07	0.125503	QRVTLK(2)-KRFGLVPGQ(2)	Intra	NA	NA
Cbf5 (81)-Cbf5 (338)	5	2.80781e-06	6.36714e-10	RILR(1)-RCIMER(1)	Intra	27.44	35.15
Cbf5 (35)-Cbf5 (51)	5	0.000346511	5.32589e-08	LLVRSGHYTPIPAGSSPLK(4)-RDLK(1)	Intra	27.79	50.53
Cbf5 (111)-Cbf5 (373)	5	4.72736e-06	0.000130524	ATRLVK(3)-YGRVNENTPEQWKK(3)	Intra	NA	NA
Cbf5 (51)-Cbf5 (338)	4	1.87125e-09	1.82593e-14	RDLK(1)-RCIMER(1)	Intra	21.5	27.53
Cbf5 (111)-Cbf5 (349)	4	1.11983e-11	5.37727e-08	ATRLVK(3)-RWGLGPVAQK(1)	Intra	25.45	34.51
Cbf5 (108)-Cbf5 (338)	4	2.88466e-10	6.63663e-06	VTGCLIVCIDRATR(11)-RCIMER(1)	Intra	11.75	14.46
Cbf5 (111)-Cbf5 (348)	4	2.55427e-09	0.0128231	ATRLVK(3)-DLYPRR(5)	Intra	22.53	33.45
Cbf5 (349)-Cbf5 (373)	3	2.27475e-21	1.05503e-09	RWGLGPVAQK(1)-YGRVNENTPEQWKK(3)	Intra	NA	NA
Cbf5 (153)-Cbf5 (165)	3	3.45065e-07	2.94673e-05	SLENLTGALFQRPPLISAVK(12)-QLRVR(3)	Intra	6.01	6.92
Nhp2 (118)-Nhp2 (118)	2	8.92556e-07	0.00129289	RPTSVVFIVPGSNK(1)-RPTSVVFIVPGSNK(1)	Intra	NA	NA
Cbf5 (51)-Cbf5 (349)	2	5.20707e-06	0.13826	RDLK(1)-RWGLGPVAQK(1)	Intra	23.29	29.67
ArGO3
Linked Site	Total Spec	Best E-value	Best Svm Score	Peptide	Prote type	Euclidean distance (Å)	SASD (Å)
Nop10 (43)-Cbf5 (81)	30	8.46e-15	7.47e-13	RILR(1)-FSPDDKYSRQR(9)	inter	18.78	22.55
Nop10 (34)-Nhp2 (118)	26	1.54e-27	3.19e-11	RPTSVVFIVPGSNK(1)-SAHPARFSPDDKYSR(6)	inter	NA	NA
Nop10 (34)-Cbf5 (81)	26	7.65e-07	4.86e-12	RILR(1)-SAHPARFSPDDKYSR(6)	inter	17.84	25.26
Nop10 (34)-Nhp2 (58)	23	0.00148482	1.18e-07	RGVK(1)-SAHPARFSPDDKYSR(6)	inter	NA	NA
Nhp2 (68)-Cbf5 (81)	6	9e-10	2.38e-12	RILR(1)-ALRKGEK(3)	inter	NA	NA
Nop10 (34)-Nhp2 (68)	4	1.53e-06	0.313	ALRKGEK(3)-SAHPARFSPDDKYSR(6)	inter	NA	NA
Nop10 (51)-Cbf5 (81)	3	1.58e-09	0.000487	RILR(1)-KRFGLVPGQ(2)	inter	NA	NA
Nop10 (43)-Cbf5 (128)	2	0.00670237	0.227	EYVCIVRLHDALKDEKDLGR(7)-YSRQR(3)	inter	40.52	55.95
Gar1 (90)-Cbf5 (165)	2	0.0365934	0.292	QLRVR(3)-EGDKFYIAADKLLPIERFLP(17)	inter	9.27	14.45
Cbf5 (111)-Cbf5 (338)	106	1.76e-17	1.43e-15	ATRLVK(3)-RCIMER(1)	Intra	7.62	8.58
Nop10 (43)-Nop10 (51)	88	2.74e-18	1.09e-09	FSPDDKYSRQR(9)-KRFGLVPGQ(2)	Intra	NA	NA
Nhp2 (58)-Nhp2 (68)	72	5.3e-13	2.01e-08	RGVK(1)-ALRKGEK(3)	Intra	NA	NA
Nop10 (34)-Nop10 (51)	51	2.92e-20	7.51e-09	SAHPARFSPDDKYSR(6)-RFGLVPGQ(1)	Intra	NA	NA
Nop10 (34)-Nop10 (45)	49	5.37e-07	1.41e-09	SAHPARFSPDDKYSR(6)-QRVTLK(2)	Intra	14.77	16.97
Nhp2 (58)-Nhp2 (118)	47	2.27e-14	4.95e-10	RGVKEVVK(1)-RPTSVVFIVPGSNK(1)	Intra	NA	NA
Cbf5 (165)-Cbf5 (338)	46	2.3e-06	8.34e-09	QLRVR(3)-RCIMER(1)	Intra	28.79	32.91
Cbf5 (338)-Cbf5 (348)	43	9.44e-14	1.39e-20	RCIMER(1)-DLYPRR(5)	Intra	19.58	29.75
Nop10 (45)-Nop10 (51)	29	1.14e-09	9.05e-05	QRVTLK(2)-KRFGLVPGQ(2)	Intra	NA	NA
Cbf5 (338)-Cbf5 (349)	21	5.97e-31	4.08e-21	RCIMER(1)-RWGLGPVAQK(1)	Intra	21.71	30.79
Nhp2 (68)-Nhp2 (118)	20	6.37e-11	2.22e-07	ALRKGEK(3)-RPTSVVFIVPGSNK(1)	Intra	NA	NA
Cbf5 (153)-Cbf5 (162)	13	7.43e-06	1.01e-09	SLENLTGALFQRPPLISAVK(12)-RQLR(1)	Intra	6.58	10.31
Cbf5 (81)-Cbf5 (373)	13	0.00544948	0.0129	RILR(1)-LDKYGRVNENTPEQWK(6)	Intra	NA	NA
Cbf5 (162)-Cbf5 (338)	11	1.23e-08	9.39e-15	RQLR(1)-RCIMER(1)	Intra	31.56	35.39
Cbf5 (111)-Cbf5 (348)	11	3.98e-05	0.00251	ATRLVK(3)-DLYPRR(5)	Intra	22.53	33.45
Cbf5 (162)-Cbf5 (167)	10	0.00112029	6.88e-13	RQLR(1)-VRTIYESNLIEFDNKR(2)	Intra	14.39	16.29
Cbf5 (349)-Cbf5 (373)	9	5.71e-14	5.99e-05	RWGLGPVAQK(1)-ADGKLDKYGRVNENTPEQWKK(10)	Intra	NA	NA
Cbf5 (111)-Cbf5 (343)	8	8.25e-05	4.86e-09	ATRLVK(3)-CIMERDLYPR(5)	Intra	13.2	14.71
Cbf5 (81)-Cbf5 (111)	6	2.49e-09	3.7e-09	RILR(1)-ATRLVK(3)	Intra	19.91	28.15
Cbf5 (111)-Cbf5 (349)	4	8.18e-08	0.00637	ATRLVK(3)-RWGLGPVAQK(1)	Intra	25.45	34.51
Cbf5 (338)-Cbf5 (373)	3	0.000459271	0.00177	RCIMER(1)-ADGKLDKYGRVNENTPEQWKK(10)	Intra	NA	NA
Cbf5 (84)-Cbf5 (111)	3	7.15e-05	0.00303	ILRCEK(3)-ATRLVK(3)	Intra	18.74	27.37
Cbf5 (165)-Cbf5 (373)	3	0.0871229	0.0351	QLRVR(3)-ADGKLDKYGRVNENTPEQWKK(10)	Intra	NA	NA
Nop10 (34)-Nop10 (43)	3	0.00472984	0.409	SAHPARFSPDDK(6)-YSRQR(3)	Intra	17.88	30.73
Cbf5 (111)-Cbf5 (373)	2	0.0688399	0.496	ATRLVK(3)-ADGKLDKYGRVNENTPEQWKK(10)	Intra	NA	NA
BDG
Linked Site	Total Spec	Best E-value	Best Svm Score	Peptide	Prote type	Euclidean distance (Å)	SASD (Å)
Cbf5 (338)-Cbf5 (373)	6	0.19614	0.0413109	RCIMER(1)-YGRVNENTPEQWKK(3)	Intra	NA	NA
Nop10 (45)-Cbf5 (108)	4	0.000888443	0.362239	VTGCLIVCIDRATR(11)-YSRQRVTLK(5)	inter	30.42	52.461
Gar1 (90)-Cbf5 (108)	3	0.00183239	0.0121421	VTGCLIVCIDRATR(11)-LLPIERFLP(6)	inter	38.5	46.487

## Sheet: Figure 2e
Top 200 conformers obtained using DSS+ArGO1 constraint with Rosetta 3.10														Top 200 conformers obtained using DSS constraint with Rosetta 3.10
Note: The RMSD to native structure of top 200 comformers (sorted by total_score) was used for boxplot.														Note: The RMSD to native structure of top 200 comformers (sorted by total_score) was used for boxplot.
statistical data:	Median	2.855												statistical data:	Median	11.29
	IQR	2.13													IQR:	9.25
SCORE: cen_rms interchain_contact interchain_env interchain_pair interchain_vdw	total_score	rms	atom_pair_constraint	cen_rms	interchain_contact	interchain_env	interchain_pair	interchain_vdw	st_rmsd	description	RMSD to Native structure (Å)			SCORE: cen_rms interchain_contact interchain_env interchain_pair interchain_vdw	total_score	rms	atom_pair_constraint	cen_rms	interchain_contact	interchain_env	interchain_pair	interchain_vdw	st_rmsd	description	RMSD to Native structure (Å)
SCORE	-74.423	9.675	0	9.675	-20	-52.109	-2.314	0	26.036	sd1169_3u28_relaxed_0176	3.52			SCORE	-74.219	9.532	0	9.532	-20	-51.798	-2.421	0	11.175	sd1102_3u28_relaxed_0066	3.31
SCORE	-74.423	9.675	0	9.675	-20	-52.109	-2.314	0	26.036	sd1171_3u28_relaxed_0176	3.52			SCORE	-73.851	8.716	0	8.716	-20	-51.948	-1.903	0	7.019	sd1087_3u28_relaxed_0215	2.16
SCORE	-74.423	9.675	0	9.675	-20	-52.109	-2.314	0	26.036	sd1172_3u28_relaxed_0176	3.52			SCORE	-73.841	9.007	0	9.007	-20	-52.997	-1.304	0.46	12.085	sd1112_3u28_relaxed_0297	1.96
SCORE	-74.423	9.675	0	9.675	-20	-52.109	-2.314	0	26.036	sd1173_3u28_relaxed_0176	3.52			SCORE	-73.78	8.842	0	8.842	-20	-52.997	-1.024	0.241	10.307	sd1171_3u28_relaxed_0007	2.07
SCORE	-74.096	8.731	0	8.731	-20	-51.977	-2.119	0	24.349	sd1090_3u28_relaxed_0135	2.32			SCORE	-73.675	8.613	0	8.613	-20	-51.256	-2.419	0	10.913	sd1199_3u28_relaxed_0185	2.2
SCORE	-73.963	8.781	0	8.781	-20	-51.354	-2.745	0.136	17.476	sd1097_3u28_relaxed_0426	2.68			SCORE	-73.579	9.743	0	9.743	-20	-51.416	-2.163	0	8.726	sd1142_3u28_relaxed_0493	3.04
SCORE	-73.902	8.591	0	8.591	-20	-51.367	-2.535	0	16.546	sd1069_3u28_relaxed_0284	2.39			SCORE	-73.57	8.428	0	8.428	-20	-50.812	-2.759	0	12.35	sd1072_3u28_relaxed_0173	2
SCORE	-73.901	9.025	0	9.025	-20	-51.773	-2.128	0	21.915	sd1043_3u28_relaxed_0086	2.85			SCORE	-73.57	8.428	0	8.428	-20	-50.812	-2.759	0	12.35	sd1073_3u28_relaxed_0173	2
SCORE	-73.901	9.025	0	9.025	-20	-51.773	-2.128	0	21.915	sd1044_3u28_relaxed_0086	2.85			SCORE	-73.557	9.192	0	9.192	-20	-51.185	-2.372	0	10.699	sd1030_3u28_relaxed_0059	2.84
SCORE	-73.901	9.025	0	9.025	-20	-51.773	-2.128	0	21.915	sd1045_3u28_relaxed_0086	2.85			SCORE	-73.557	9.192	0	9.192	-20	-51.185	-2.372	0	10.699	sd1031_3u28_relaxed_0059	2.84
SCORE	-73.901	9.058	0	9.058	-20	-51.773	-2.128	0	14.328	sd1053_3u28_relaxed_0088	2.61			SCORE	-73.537	10.515	0	10.515	-20	-51.908	-1.862	0.233	8.365	sd1089_3u28_relaxed_0262	4.91
SCORE	-73.808	8.213	0	8.213	-20	-51.176	-2.632	0	20.558	sd1129_3u28_relaxed_0135	1.75			SCORE	-73.537	10.515	0	10.515	-20	-51.908	-1.862	0.233	8.365	sd1090_3u28_relaxed_0262	4.91
SCORE	-73.793	8.731	0	8.731	-20	-51.364	-2.429	0	8.224	sd1084_3u28_relaxed_0042	2.79			SCORE	-73.483	8.509	0	8.509	-20	-51.364	-2.119	0	8.557	sd1077_3u28_relaxed_0051	2.15
SCORE	-73.739	9.595	0	9.595	-20	-51.491	-2.247	0	19.551	sd1076_3u28_relaxed_0131	3.09			SCORE	-73.46	9.831	0	9.831	-20	-51.605	-1.855	0	8.212	sd1156_3u28_relaxed_0296	3.25
SCORE	-73.731	8.103	0	8.103	-20	-50.735	-2.996	0	11.588	sd1125_3u28_relaxed_0298	2.15			SCORE	-73.428	9.979	0	9.979	-20	-51.982	-1.538	0.092	20.244	sd1141_3u28_relaxed_0061	3.31
SCORE	-73.731	8.103	0	8.103	-20	-50.735	-2.996	0	11.588	sd1126_3u28_relaxed_0298	2.15			SCORE	-73.427	10.058	0	10.058	-20	-51.327	-2.138	0.038	11.853	sd1094_3u28_relaxed_0133	3.99
SCORE	-73.719	8.576	0	8.576	-20	-51.543	-2.176	0	28.501	sd1139_3u28_relaxed_0245	2.5			SCORE	-73.083	9.873	0	9.873	-20	-51.481	-1.66	0.058	28.959	sd1176_3u28_relaxed_0374	3.24
SCORE	-73.716	8.583	0	8.583	-20	-51.54	-2.176	0	10.021	sd1046_3u28_relaxed_0117	2.3			SCORE	-73.017	9.372	0	9.372	-20	-51.531	-1.889	0.403	18.844	sd1110_3u28_relaxed_0110	2.18
SCORE	-73.716	8.583	0	8.583	-20	-51.54	-2.176	0	10.021	sd1047_3u28_relaxed_0117	2.3			SCORE	-73.017	9.372	0	9.372	-20	-51.531	-1.889	0.403	18.844	sd1111_3u28_relaxed_0110	2.18
SCORE	-73.716	8.583	0	8.583	-20	-51.54	-2.176	0	10.021	sd1048_3u28_relaxed_0117	2.3			SCORE	-72.903	8.26	0	8.26	-20	-50.848	-2.056	0	8.35	sd1017_3u28_relaxed_0022	1.59
SCORE	-73.664	9.282	0	9.282	-20	-51.778	-1.906	0.02	21.627	sd1101_3u28_relaxed_0271	2.61			SCORE	-72.903	8.26	0	8.26	-20	-50.848	-2.056	0	8.35	sd1018_3u28_relaxed_0022	1.59
SCORE	-73.653	9.059	0	9.059	-20	-52.805	-0.878	0.03	35.083	sd1022_3u28_relaxed_0040	2.13			SCORE	-72.903	8.26	0	8.26	-20	-50.848	-2.056	0	8.35	sd1019_3u28_relaxed_0022	1.59
SCORE	-73.634	8.567	0	8.567	-20	-51.07	-2.661	0.097	20.36	sd1071_3u28_relaxed_0372	2.05			SCORE	-72.773	10.559	0	10.559	-20	-51.191	-1.836	0.254	10.209	sd1154_3u28_relaxed_0027	3.58
SCORE	-73.634	8.567	0	8.567	-20	-51.07	-2.661	0.097	20.36	sd1072_3u28_relaxed_0372	2.05			SCORE	-72.72	9.459	0	9.459	-20	-50.921	-1.799	0	19.21	sd1025_3u28_relaxed_0261	3
SCORE	-73.592	9.29	0	9.29	-20	-51.22	-2.401	0.028	14.113	sd1100_3u28_relaxed_0391	2.67			SCORE	-72.702	7.775	0	7.775	-20	-50.213	-2.489	0	19.901	sd1049_3u28_relaxed_0358	2.34
SCORE	-73.581	8.699	0	8.699	-20	-51.368	-2.214	0	23.023	sd1190_3u28_relaxed_0268	2.48			SCORE	-72.702	7.775	0	7.775	-20	-50.213	-2.489	0	19.901	sd1051_3u28_relaxed_0358	2.34
SCORE	-73.581	8.699	0	8.699	-20	-51.368	-2.214	0	23.023	sd1191_3u28_relaxed_0268	2.48			SCORE	-72.668	9.455	0	9.455	-20	-50.945	-1.723	0	17.109	sd1138_3u28_relaxed_0101	2.66
SCORE	-73.581	8.699	0	8.699	-20	-51.368	-2.214	0	23.023	sd1192_3u28_relaxed_0268	2.48			SCORE	-72.64	8.333	0	8.333	-20	-51.281	-1.358	0	29.492	sd1097_3u28_relaxed_0116	1.61
SCORE	-73.58	8.593	0	8.593	-20	-51.974	-1.606	0	13.813	sd1090_3u28_relaxed_0061	1.52			SCORE	-72.582	8.282	0	8.282	-20	-51.216	-1.366	0	18.909	sd1035_3u28_relaxed_0066	1.66
SCORE	-73.539	10.451	0	10.451	-20	-52.144	-1.735	0.341	15.548	sd1190_3u28_relaxed_0028	4.88			SCORE	-72.536	9.532	0	9.532	-20	-51.297	-1.239	0	20.756	sd1171_3u28_relaxed_0116	2.87
SCORE	-73.539	10.451	0	10.451	-20	-52.144	-1.735	0.341	15.548	sd1191_3u28_relaxed_0028	4.88			SCORE	-72.535	8.61	0	8.61	-20	-52.54	-0.235	0.241	21.409	sd1011_3u28_relaxed_0245	1.67
SCORE	-73.539	10.451	0	10.451	-20	-52.144	-1.735	0.341	15.548	sd1192_3u28_relaxed_0028	4.88			SCORE	-72.535	8.61	0	8.61	-20	-52.54	-0.235	0.241	21.409	sd1012_3u28_relaxed_0245	1.67
SCORE	-73.41	9.611	0	9.611	-20	-51.447	-2.012	0.05	9.03	sd1114_3u28_relaxed_0268	2.8			SCORE	-72.535	8.61	0	8.61	-20	-52.54	-0.235	0.241	21.409	sd1013_3u28_relaxed_0245	1.67
SCORE	-73.4	9.971	0	9.971	-20	-51.457	-1.944	0.001	17.456	sd1145_3u28_relaxed_0327	3.5			SCORE	-72.501	7.909	0	7.909	-20	-50.964	-1.815	0.278	17.037	sd1088_3u28_relaxed_0219	1.41
SCORE	-73.397	9.638	0	9.638	-20	-51.744	-2.47	0.817	34.342	sd1043_3u28_relaxed_0257	2.94			SCORE	-72.26	8.696	0	8.696	-20	-50.597	-1.664	0	11.567	sd1029_3u28_relaxed_0315	1.72
SCORE	-73.397	9.638	0	9.638	-20	-51.744	-2.47	0.817	34.342	sd1044_3u28_relaxed_0257	2.94			SCORE	-72.222	8.651	0	8.651	-20	-50.385	-1.837	0	17.271	sd1143_3u28_relaxed_0144	1.59
SCORE	-73.397	9.638	0	9.638	-20	-51.744	-2.47	0.817	34.342	sd1045_3u28_relaxed_0257	2.94			SCORE	-72.124	8.669	0	8.669	-20	-51.101	-1.024	0	9.168	sd1151_3u28_relaxed_0018	2.4
SCORE	-73.392	10.112	0	10.112	-20	-51.723	-1.669	0	10.765	sd1105_3u28_relaxed_0191	3.55			SCORE	-71.937	8.267	0	8.267	-20	-50.891	-1.045	0	12.116	sd1026_3u28_relaxed_0194	2.33
SCORE	-73.387	8.759	0	8.759	-20	-51.398	-1.988	0	15.955	sd1055_3u28_relaxed_0429	2.27			SCORE	-71.709	8.639	0	8.639	-20	-50.346	-1.462	0.1	20.145	sd1027_3u28_relaxed_0020	1.34
SCORE	-73.362	9.453	0	9.453	-20	-51.778	-1.585	0	29.148	sd1006_3u28_relaxed_0461	2.95			SCORE	-71.709	8.639	0	8.639	-20	-50.346	-1.462	0.1	20.145	sd1028_3u28_relaxed_0020	1.34
SCORE	-73.337	8.495	0	8.495	-20	-50.38	-2.957	0	13.178	sd1121_3u28_relaxed_0339	1.99			SCORE	-71.679	12.346	0	12.346	-20	-51.56	-0.254	0.135	16.724	sd1029_3u28_relaxed_0375	6.63
SCORE	-73.322	9.001	0	9.001	-20	-50.676	-2.758	0.113	19.315	sd1166_3u28_relaxed_0048	2.76			SCORE	-71.65	8.539	0	8.539	-20	-52.229	0.498	0.081	9.895	sd1149_3u28_relaxed_0113	2.72
SCORE	-73.301	8.538	0	8.538	-20	-51.151	-2.15	0	18.742	sd1175_3u28_relaxed_0439	2.12			SCORE	-71.65	8.539	0	8.539	-20	-52.229	0.498	0.081	9.895	sd1150_3u28_relaxed_0113	2.72
SCORE	-73.232	8.796	0	8.796	-20	-52.452	-1.083	0.304	17.349	sd1069_3u28_relaxed_0302	1.57			SCORE	-71.646	8.938	0	8.938	-20	-53.089	0.853	0.59	13.921	sd1029_3u28_relaxed_0064	4.83
SCORE	-73.195	9.669	0	9.669	-20	-50.887	-2.348	0.039	11.091	sd1034_3u28_relaxed_0191	3.61			SCORE	-71.607	8.115	0	8.115	-20	-51.303	-0.303	0	24.315	sd1089_3u28_relaxed_0244	1.24
SCORE	-73.171	8.82	0	8.82	-20	-50.541	-2.63	0	18.667	sd1181_3u28_relaxed_0331	2.4			SCORE	-71.607	8.115	0	8.115	-20	-51.303	-0.303	0	24.315	sd1090_3u28_relaxed_0244	1.24
SCORE	-73.166	8.331	0	8.331	-20	-51.268	-1.898	0	21.661	sd1019_3u28_relaxed_0432	1.55			SCORE	-71.349	11.716	0	11.716	-20	-51.126	-1.564	1.342	24.928	sd1096_3u28_relaxed_0146	5.7
SCORE	-73.166	8.331	0	8.331	-20	-51.268	-1.898	0	21.661	sd1021_3u28_relaxed_0432	1.55			SCORE	-71.322	8.706	0	8.706	-20	-52.441	1.116	0.004	17.543	sd1189_3u28_relaxed_0481	2.62
SCORE	-73.138	9.878	0	9.878	-20	-50.623	-2.607	0.092	12.9	sd1118_3u28_relaxed_0347	2.98			SCORE	-71.27	17.891	0	17.891	-20	-50.456	-1.106	0.292	27.992	sd1179_3u28_relaxed_0229	12.16
SCORE	-73.138	9.878	0	9.878	-20	-50.623	-2.607	0.092	12.9	sd1119_3u28_relaxed_0347	2.98			SCORE	-71.01	8.965	0	8.965	-20	-51.247	0.089	0.149	12.957	sd1168_3u28_relaxed_0240	2.74
SCORE	-73.128	10.343	0	10.343	-20	-50.904	-2.509	0.285	10.124	sd1060_3u28_relaxed_0307	3.83			SCORE	-70.862	8.07	0	8.07	-20	-49.242	-1.62	0	24.18	sd1142_3u28_relaxed_0278	1.6
SCORE	-73.127	9.073	0	9.073	-20	-52.054	-1.507	0.434	25.877	sd1158_3u28_relaxed_0048	2.2			SCORE	-70.768	8.608	0	8.608	-20	-50.476	-0.293	0	29.81	sd1155_3u28_relaxed_0219	4.93
SCORE	-73.126	10.073	0	10.073	-20	-51.585	-1.843	0.302	28.987	sd1133_3u28_relaxed_0051	3.29			SCORE	-70.348	9.188	0	9.188	-20	-49.559	-1.446	0.657	12.03	sd1184_3u28_relaxed_0259	4.62
SCORE	-73.126	10.073	0	10.073	-20	-51.585	-1.843	0.302	28.987	sd1134_3u28_relaxed_0051	3.29			SCORE	-70.334	7.834	0	7.834	-20	-49.648	-1.045	0.359	27.37	sd1112_3u28_relaxed_0422	3.4
SCORE	-73.105	9.941	0	9.941	-20	-51.671	-1.434	0	20.732	sd1106_3u28_relaxed_0088	3.63			SCORE	-70.297	8.817	0	8.817	-20	-49.898	-0.417	0.019	13.239	sd1160_3u28_relaxed_0093	3.66
SCORE	-73.097	8.944	0	8.944	-20	-50.423	-2.675	0	19.146	sd1157_3u28_relaxed_0469	2.17			SCORE	-70.274	10.24	0	10.24	-20	-50.02	-0.255	0	15.604	sd1066_3u28_relaxed_0345	4.94
SCORE	-73.095	9.701	0	9.701	-20	-51.669	-2.154	0.728	15.619	sd1057_3u28_relaxed_0259	2.86			SCORE	-70.239	8.673	0	8.673	-20	-50.175	-0.699	0.636	11.154	sd1117_3u28_relaxed_0322	4.25
SCORE	-73.095	9.701	0	9.701	-20	-51.669	-2.154	0.728	15.619	sd1058_3u28_relaxed_0259	2.86			SCORE	-70.239	8.673	0	8.673	-20	-50.175	-0.699	0.636	11.154	sd1120_3u28_relaxed_0322	4.25
SCORE	-73.084	9.402	0	9.402	-20	-51.347	-1.737	0	14.106	sd1194_3u28_relaxed_0378	3.2			SCORE	-70.205	9.553	0	9.553	-20	-50.062	-0.142	0	12.555	sd1122_3u28_relaxed_0175	2.58
SCORE	-73.084	9.402	0	9.402	-20	-51.347	-1.737	0	14.106	sd1195_3u28_relaxed_0378	3.2			SCORE	-70.205	9.553	0	9.553	-20	-50.062	-0.142	0	12.555	sd1124_3u28_relaxed_0175	2.58
SCORE	-73.084	9.402	0	9.402	-20	-51.347	-1.737	0	14.106	sd1197_3u28_relaxed_0378	3.2			SCORE	-70.178	10.18	0	10.18	-20	-50.051	-0.127	0	16.459	sd1060_3u28_relaxed_0441	4.73
SCORE	-73.073	9.152	0	9.152	-20	-52.136	-0.991	0.054	16.594	sd1156_3u28_relaxed_0469	1.82			SCORE	-70.155	14.642	0	14.642	-19	-51.307	-0.664	0.817	22.249	sd1029_3u28_relaxed_0439	8.98
SCORE	-73.054	8.433	0	8.433	-20	-50.438	-2.722	0.106	19.236	sd1055_3u28_relaxed_0410	2.13			SCORE	-70.019	9.887	0	9.887	-20	-50.047	0.017	0.01	29.869	sd1122_3u28_relaxed_0437	4.7
SCORE	-73.046	10.548	0	10.548	-20	-51.911	-1.2	0.064	28.406	sd1140_3u28_relaxed_0100	4.77			SCORE	-70.019	9.887	0	9.887	-20	-50.047	0.017	0.01	29.869	sd1124_3u28_relaxed_0437	4.7
SCORE	-72.998	9.87	0	9.87	-20	-51.54	-1.496	0.038	24.638	sd1150_3u28_relaxed_0208	3.27			SCORE	-69.891	8.934	0	8.934	-20	-48.977	-1.013	0.1	28.175	sd1173_3u28_relaxed_0256	4.33
SCORE	-72.989	9.386	0	9.386	-20	-50.09	-2.899	0	18.094	sd1013_3u28_relaxed_0223	2.64			SCORE	-69.878	8.198	0	8.198	-20	-49.59	-1.064	0.775	24.957	sd1147_3u28_relaxed_0462	2.22
SCORE	-72.931	8.75	0	8.75	-20	-50.852	-2.079	0	19.041	sd1089_3u28_relaxed_0165	2.19			SCORE	-69.836	17.531	0	17.531	-20	-49.584	-0.545	0.293	27.299	sd1044_3u28_relaxed_0139	12.01
SCORE	-72.912	8.609	0	8.609	-20	-52.161	-0.778	0.026	24.138	sd1079_3u28_relaxed_0253	1.27			SCORE	-69.831	16.981	0	16.981	-20	-49.829	-2.456	2.453	27.87	sd1142_3u28_relaxed_0138	11.03
SCORE	-72.912	8.609	0	8.609	-20	-52.161	-0.778	0.026	24.138	sd1080_3u28_relaxed_0253	1.27			SCORE	-69.812	8.734	0	8.734	-20	-49.068	-0.985	0.241	15.844	sd1159_3u28_relaxed_0023	4.72
SCORE	-72.886	7.673	0	7.673	-20	-51.232	-1.653	0	16.816	sd1125_3u28_relaxed_0400	1.54			SCORE	-69.797	17.747	0	17.747	-20	-49.792	-0.355	0.35	29.578	sd1058_3u28_relaxed_0327	11.96
SCORE	-72.886	7.673	0	7.673	-20	-51.232	-1.653	0	16.816	sd1126_3u28_relaxed_0400	1.54			SCORE	-69.757	9.185	0	9.185	-20	-50.474	0.206	0.51	14.573	sd1164_3u28_relaxed_0413	3.36
SCORE	-72.747	8.179	0	8.179	-20	-50.712	-2.035	0	20.077	sd1086_3u28_relaxed_0042	1.57			SCORE	-69.728	8.053	0	8.053	-20	-50.534	0.805	0	17.901	sd1185_3u28_relaxed_0424	3.34
SCORE	-72.747	8.179	0	8.179	-20	-50.712	-2.035	0	20.077	sd1087_3u28_relaxed_0042	1.57			SCORE	-69.703	14.314	0	14.314	-20	-48.658	-1.045	0	22.072	sd1098_3u28_relaxed_0192	11.88
SCORE	-72.747	8.179	0	8.179	-20	-50.712	-2.035	0	20.077	sd1088_3u28_relaxed_0042	1.57			SCORE	-69.582	8.193	0	8.193	-20	-51.009	1.037	0.39	14.194	sd1199_3u28_relaxed_0284	3.98
SCORE	-72.716	9.651	0	9.651	-20	-52.018	-0.698	0	18	sd1124_3u28_relaxed_0147	4.12			SCORE	-69.524	10.44	0	10.44	-20	-51.442	1.463	0.455	16.121	sd1035_3u28_relaxed_0465	5.35
SCORE	-72.689	9.323	0	9.323	-20	-50.844	-1.844	0	11.924	sd1149_3u28_relaxed_0148	2.94			SCORE	-69.34	14.704	0	14.704	-20	-48.658	-0.682	0	22.188	sd1046_3u28_relaxed_0181	12.08
SCORE	-72.662	8.172	0	8.172	-20	-50.658	-2.004	0	26.04	sd1053_3u28_relaxed_0483	1.43			SCORE	-69.284	15.078	0	15.078	-20	-47.791	-1.493	0	22.164	sd1055_3u28_relaxed_0425	12.23
SCORE	-72.648	9.288	0	9.288	-20	-50.841	-1.807	0	10.173	sd1046_3u28_relaxed_0378	2.44			SCORE	-69.254	15.538	0	15.538	-20	-47.986	-1.268	0	15.763	sd1130_3u28_relaxed_0481	12.62
SCORE	-72.648	9.288	0	9.288	-20	-50.841	-1.807	0	10.173	sd1047_3u28_relaxed_0378	2.44			SCORE	-69.23	14.807	0	14.807	-20	-48.144	-1.086	0	32.4	sd1193_3u28_relaxed_0010	12.25
SCORE	-72.648	9.288	0	9.288	-20	-50.841	-1.807	0	10.173	sd1048_3u28_relaxed_0378	2.44			SCORE	-69.216	15.154	0	15.154	-20	-47.682	-1.534	0	24.652	sd1067_3u28_relaxed_0292	12.34
SCORE	-72.595	9.008	0	9.008	-20	-50.816	-1.779	0	18.564	sd1093_3u28_relaxed_0017	2.08			SCORE	-69.216	15.154	0	15.154	-20	-47.682	-1.534	0	24.652	sd1068_3u28_relaxed_0292	12.34
SCORE	-72.595	9.008	0	9.008	-20	-50.816	-1.779	0	18.564	sd1094_3u28_relaxed_0017	2.08			SCORE	-69.216	15.154	0	15.154	-20	-47.682	-1.534	0	24.652	sd1069_3u28_relaxed_0292	12.34
SCORE	-72.595	9.008	0	9.008	-20	-50.816	-1.779	0	18.564	sd1095_3u28_relaxed_0017	2.08			SCORE	-69.186	9.456	0	9.456	-20	-50.066	0.88	0	20.178	sd1044_3u28_relaxed_0116	6.77
SCORE	-72.595	9.008	0	9.008	-20	-50.816	-1.779	0	18.564	sd1096_3u28_relaxed_0017	2.08			SCORE	-69.178	14.845	0	14.845	-20	-48.522	-0.656	0	20.815	sd1196_3u28_relaxed_0193	12.21
SCORE	-72.563	7.786	0	7.786	-20	-50.821	-1.743	0	15.57	sd1019_3u28_relaxed_0343	1.04			SCORE	-69.178	14.845	0	14.845	-20	-48.522	-0.656	0	20.815	sd1197_3u28_relaxed_0193	12.21
SCORE	-72.563	7.786	0	7.786	-20	-50.821	-1.743	0	15.57	sd1021_3u28_relaxed_0343	1.04			SCORE	-69.178	14.845	0	14.845	-20	-48.522	-0.656	0	20.815	sd1198_3u28_relaxed_0193	12.21
SCORE	-72.506	9.943	0	9.943	-20	-51.157	-1.39	0.041	23.009	sd1156_3u28_relaxed_0487	2.68			SCORE	-69.176	14.795	0	14.795	-20	-48.522	-0.656	0.002	26.063	sd1017_3u28_relaxed_0346	12.17
SCORE	-72.475	10.615	0	10.615	-20	-50.86	-1.756	0.141	15.303	sd1035_3u28_relaxed_0292	4.22			SCORE	-69.176	14.795	0	14.795	-20	-48.522	-0.656	0.002	26.063	sd1018_3u28_relaxed_0346	12.17
SCORE	-72.475	10.615	0	10.615	-20	-50.86	-1.756	0.141	15.303	sd1036_3u28_relaxed_0292	4.22			SCORE	-69.176	14.795	0	14.795	-20	-48.522	-0.656	0.002	26.063	sd1019_3u28_relaxed_0346	12.17
SCORE	-72.471	10.279	0	10.279	-20	-51.343	-1.25	0.123	23.681	sd1180_3u28_relaxed_0388	4.32			SCORE	-69.175	15.007	0	15.007	-20	-47.682	-1.493	0	27.493	sd1122_3u28_relaxed_0138	12.15
SCORE	-72.462	8.208	0	8.208	-20	-51.11	-1.353	0	9.202	sd1167_3u28_relaxed_0094	1.19			SCORE	-69.175	15.007	0	15.007	-20	-47.682	-1.493	0	27.493	sd1124_3u28_relaxed_0138	12.15
SCORE	-72.462	8.208	0	8.208	-20	-51.11	-1.353	0	9.202	sd1168_3u28_relaxed_0094	1.19			SCORE	-69.175	15.043	0	15.043	-20	-48.304	-0.871	0	20.756	sd1162_3u28_relaxed_0411	12.55
SCORE	-72.459	8.44	0	8.44	-20	-50.646	-1.813	0	26.497	sd1184_3u28_relaxed_0151	0.9			SCORE	-69.162	15.135	0	15.135	-20	-48.042	-1.302	0.183	23.613	sd1080_3u28_relaxed_0077	12.18
SCORE	-72.459	8.44	0	8.44	-20	-50.646	-1.813	0	26.497	sd1185_3u28_relaxed_0151	0.9			SCORE	-69.123	14.961	0	14.961	-20	-47.796	-1.327	0	21.338	sd1078_3u28_relaxed_0183	12.22
SCORE	-72.459	8.44	0	8.44	-20	-50.646	-1.813	0	26.497	sd1186_3u28_relaxed_0151	0.9			SCORE	-69.11	15.181	0	15.181	-20	-48.304	-0.807	0	28.121	sd1098_3u28_relaxed_0007	12.45
SCORE	-72.457	8.872	0	8.872	-20	-51.593	-0.884	0.02	15.528	sd1170_3u28_relaxed_0476	1.65			SCORE	-69.036	14.699	0	14.699	-20	-48.299	-0.738	0	25.582	sd1033_3u28_relaxed_0363	12.18
SCORE	-72.437	10.119	0	10.119	-20	-51.091	-1.557	0.212	29.648	sd1085_3u28_relaxed_0238	4.78			SCORE	-69.036	14.699	0	14.699	-20	-48.299	-0.738	0	25.582	sd1034_3u28_relaxed_0363	12.18
SCORE	-72.434	8.096	0	8.096	-20	-50.848	-1.586	0	26.438	sd1149_3u28_relaxed_0433	1.61			SCORE	-69	15.436	0	15.436	-20	-48.19	-0.903	0.093	36.19	sd1149_3u28_relaxed_0189	12.56
SCORE	-72.421	8.865	0	8.865	-20	-51.66	-0.891	0.13	32.785	sd1145_3u28_relaxed_0324	2.31			SCORE	-69	15.436	0	15.436	-20	-48.19	-0.903	0.093	36.19	sd1150_3u28_relaxed_0189	12.56
SCORE	-72.379	8.658	0	8.658	-20	-51.665	-0.769	0.055	12.631	sd1100_3u28_relaxed_0165	2.75			SCORE	-68.986	14.428	0	14.428	-20	-48.689	-0.777	0.48	37.723	sd1191_3u28_relaxed_0043	11.88
SCORE	-72.378	8.151	0	8.151	-20	-49.55	-2.829	0	16.315	sd1156_3u28_relaxed_0282	2.3			SCORE	-68.986	14.428	0	14.428	-20	-48.689	-0.777	0.48	37.723	sd1192_3u28_relaxed_0043	11.88
SCORE	-72.35	8.225	0	8.225	-20	-50.76	-1.802	0.212	14.257	sd1034_3u28_relaxed_0199	2.15			SCORE	-68.986	9.258	0	9.258	-20	-50.062	1.01	0.067	19.864	sd1030_3u28_relaxed_0251	6.88
SCORE	-72.326	8.752	0	8.752	-20	-52.375	0.049	0	16.721	sd1108_3u28_relaxed_0176	1.78			SCORE	-68.986	9.258	0	9.258	-20	-50.062	1.01	0.067	19.864	sd1031_3u28_relaxed_0251	6.88
SCORE	-72.261	8.459	0	8.459	-20	-51.037	-1.243	0.019	18.635	sd1166_3u28_relaxed_0296	1.72			SCORE	-68.965	16.137	0	16.137	-20	-48.913	-0.09	0.039	22.393	sd1043_3u28_relaxed_0042	13.03
SCORE	-72.222	8.126	0	8.126	-20	-51.445	-0.777	0	19.461	sd1174_3u28_relaxed_0273	3.02			SCORE	-68.965	16.137	0	16.137	-20	-48.913	-0.09	0.039	22.393	sd1045_3u28_relaxed_0042	13.03
SCORE	-72.18	8.542	0	8.542	-20	-51.887	-0.335	0.042	19.557	sd1076_3u28_relaxed_0248	1.11			SCORE	-68.948	15.423	0	15.423	-20	-47.69	-1.326	0.068	25.091	sd1172_3u28_relaxed_0120	12.46
SCORE	-72.164	8.883	0	8.883	-20	-51.44	-0.73	0.007	7.787	sd1077_3u28_relaxed_0048	2.78			SCORE	-68.948	15.423	0	15.423	-20	-47.69	-1.326	0.068	25.091	sd1174_3u28_relaxed_0120	12.46
SCORE	-72.15	8.226	0	8.226	-20	-50.237	-1.913	0	11.996	sd1154_3u28_relaxed_0011	1.89			SCORE	-68.927	16.857	0	16.857	-20	-48.545	-0.938	0.556	19.369	sd1112_3u28_relaxed_0098	13.31
SCORE	-72.15	8.226	0	8.226	-20	-50.237	-1.913	0	11.996	sd1155_3u28_relaxed_0011	1.89			SCORE	-68.924	9.361	0	9.361	-20	-50.39	1.466	0	12.157	sd1020_3u28_relaxed_0283	6.78
SCORE	-72.141	8.387	0	8.387	-20	-50.412	-1.978	0.249	21.794	sd1194_3u28_relaxed_0500	1.86			SCORE	-68.924	9.361	0	9.361	-20	-50.39	1.466	0	12.157	sd1022_3u28_relaxed_0283	6.78
SCORE	-72.141	8.387	0	8.387	-20	-50.412	-1.978	0.249	21.794	sd1195_3u28_relaxed_0500	1.86			SCORE	-68.921	15.271	0	15.271	-20	-47.468	-1.452	0	25.567	sd1164_3u28_relaxed_0285	12.37
SCORE	-72.141	8.387	0	8.387	-20	-50.412	-1.978	0.249	21.794	sd1197_3u28_relaxed_0500	1.86			SCORE	-68.916	14.95	0	14.95	-20	-47.791	-1.126	0.001	14.008	sd1070_3u28_relaxed_0302	12.17
SCORE	-72.112	8.418	0	8.418	-20	-50.408	-1.758	0.054	24.159	sd1183_3u28_relaxed_0355	2.79			SCORE	-68.916	14.95	0	14.95	-20	-47.791	-1.126	0.001	14.008	sd1071_3u28_relaxed_0302	12.17
SCORE	-72.085	8.674	0	8.674	-20	-53.13	0.671	0.374	14.074	sd1062_3u28_relaxed_0467	3.48			SCORE	-68.889	14.516	0	14.516	-20	-48.06	-0.861	0.032	22.078	sd1062_3u28_relaxed_0325	11.86
SCORE	-72.085	8.674	0	8.674	-20	-53.13	0.671	0.374	14.074	sd1063_3u28_relaxed_0467	3.48			SCORE	-68.866	14.857	0	14.857	-20	-47.682	-1.472	0.288	16.407	sd1154_3u28_relaxed_0267	12.07
SCORE	-72.085	8.674	0	8.674	-20	-53.13	0.671	0.374	14.074	sd1064_3u28_relaxed_0467	3.48			SCORE	-68.846	15.122	0	15.122	-20	-47.695	-1.666	0.514	17.937	sd1006_3u28_relaxed_0088	12.28
SCORE	-72.059	8.644	0	8.644	-20	-51.204	-0.855	0	13.345	sd1084_3u28_relaxed_0137	2.86			SCORE	-68.83	10.748	0	10.748	-20	-49.435	0.275	0.33	19.299	sd1005_3u28_relaxed_0088	7.78
SCORE	-71.976	7.895	0	7.895	-20	-50.738	-1.238	0	44.718	sd1194_3u28_relaxed_0466	2.01			SCORE	-68.83	10.748	0	10.748	-20	-49.435	0.275	0.33	19.299	sd1007_3u28_relaxed_0088	7.78
SCORE	-71.976	7.895	0	7.895	-20	-50.738	-1.238	0	44.718	sd1195_3u28_relaxed_0466	2.01			SCORE	-68.811	9.3	0	9.3	-20	-51.223	2.379	0.033	13.129	sd1144_3u28_relaxed_0261	6.42
SCORE	-71.976	7.895	0	7.895	-20	-50.738	-1.238	0	44.718	sd1197_3u28_relaxed_0466	2.01			SCORE	-68.795	14.949	0	14.949	-20	-48.014	-0.781	0	25.973	sd1186_3u28_relaxed_0488	12.23
SCORE	-71.945	8.165	0	8.165	-20	-50.488	-1.663	0.206	21.613	sd1073_3u28_relaxed_0231	1.48			SCORE	-68.795	14.949	0	14.949	-20	-48.014	-0.781	0	25.973	sd1187_3u28_relaxed_0488	12.23
SCORE	-71.945	8.165	0	8.165	-20	-50.488	-1.663	0.206	21.613	sd1074_3u28_relaxed_0231	1.48			SCORE	-68.795	14.949	0	14.949	-20	-48.014	-0.781	0	25.973	sd1188_3u28_relaxed_0488	12.23
SCORE	-71.945	8.165	0	8.165	-20	-50.488	-1.663	0.206	21.613	sd1075_3u28_relaxed_0231	1.48			SCORE	-68.767	15.311	0	15.311	-20	-47.682	-1.085	0	47.204	sd1136_3u28_relaxed_0461	12.39
SCORE	-71.916	8.754	0	8.754	-20	-50.408	-1.603	0.096	7.845	sd1140_3u28_relaxed_0051	3.14			SCORE	-68.68	15.399	0	15.399	-20	-47.656	-1.143	0.119	28.102	sd1126_3u28_relaxed_0381	12.73
SCORE	-71.848	8.815	0	8.815	-20	-53.438	0.488	1.102	18.611	sd1101_3u28_relaxed_0123	3.4			SCORE	-68.628	14.215	0	14.215	-20	-48.522	-1.238	1.131	15.835	sd1194_3u28_relaxed_0016	11.64
SCORE	-71.799	14.523	0	14.523	-20	-50.37	-1.473	0.044	21.593	sd1120_3u28_relaxed_0243	8.62			SCORE	-68.616	14.969	0	14.969	-20	-47.18	-1.67	0.233	23.079	sd1125_3u28_relaxed_0415	12.28
SCORE	-71.791	9.708	0	9.708	-20	-50.293	-1.499	0	17.969	sd1103_3u28_relaxed_0425	3.17			SCORE	-68.616	14.969	0	14.969	-20	-47.18	-1.67	0.233	23.079	sd1127_3u28_relaxed_0415	12.28
SCORE	-71.722	13.38	0	13.38	-20	-51.569	-1.63	1.477	15.397	sd1078_3u28_relaxed_0165	7.29			SCORE	-68.61	15.982	0	15.982	-20	-47.658	-1.022	0.071	23.782	sd1169_3u28_relaxed_0435	12.95
SCORE	-71.722	13.38	0	13.38	-20	-51.569	-1.63	1.477	15.397	sd1081_3u28_relaxed_0165	7.29			SCORE	-68.6	8.881	0	8.881	-20	-50.23	0.076	1.553	13.333	sd1067_3u28_relaxed_0498	5.37
SCORE	-71.668	8.504	0	8.504	-20	-51.425	-0.256	0.013	25.539	sd1019_3u28_relaxed_0375	1.89			SCORE	-68.6	8.881	0	8.881	-20	-50.23	0.076	1.553	13.333	sd1068_3u28_relaxed_0498	5.37
SCORE	-71.668	8.504	0	8.504	-20	-51.425	-0.256	0.013	25.539	sd1021_3u28_relaxed_0375	1.89			SCORE	-68.6	8.881	0	8.881	-20	-50.23	0.076	1.553	13.333	sd1069_3u28_relaxed_0498	5.37
SCORE	-71.642	8.896	0	8.896	-20	-51.549	-0.33	0.238	17.568	sd1085_3u28_relaxed_0054	3.02			SCORE	-68.559	14.606	0	14.606	-20	-46.999	-1.725	0.165	25.284	sd1020_3u28_relaxed_0072	11.81
SCORE	-71.612	8.211	0	8.211	-20	-51.782	0.154	0.016	15.629	sd1137_3u28_relaxed_0329	3.29			SCORE	-68.559	14.606	0	14.606	-20	-46.999	-1.725	0.165	25.284	sd1022_3u28_relaxed_0072	11.81
SCORE	-71.594	14.596	0	14.596	-20	-50.37	-1.224	0	25.934	sd1056_3u28_relaxed_0489	8.69			SCORE	-68.498	17.243	0	17.243	-20	-47.291	-1.713	0.506	32.11	sd1159_3u28_relaxed_0276	11.54
SCORE	-71.577	8.414	0	8.414	-20	-51.013	-0.563	0	21.732	sd1135_3u28_relaxed_0105	2.54			SCORE	-68.49	15.856	0	15.856	-20	-47.885	-0.605	0	21.205	sd1035_3u28_relaxed_0240	12.87
SCORE	-71.577	8.414	0	8.414	-20	-51.013	-0.563	0	21.732	sd1136_3u28_relaxed_0105	2.54			SCORE	-68.466	10.834	0	10.834	-20	-49.446	0.77	0.211	15.448	sd1096_3u28_relaxed_0338	8.94
SCORE	-71.557	10.866	0	10.866	-20	-50.261	-1.51	0.214	26.08	sd1125_3u28_relaxed_0107	4.7			SCORE	-68.464	15.763	0	15.763	-20	-48.726	0.232	0.031	32.25	sd1059_3u28_relaxed_0450	12.74
SCORE	-71.557	10.866	0	10.866	-20	-50.261	-1.51	0.214	26.08	sd1126_3u28_relaxed_0107	4.7			SCORE	-68.464	15.763	0	15.763	-20	-48.726	0.232	0.031	32.25	sd1061_3u28_relaxed_0450	12.74
SCORE	-71.549	8.743	0	8.743	-20	-52.677	-0.227	1.356	19.213	sd1101_3u28_relaxed_0365	3.07			SCORE	-68.453	14.628	0	14.628	-20	-48.01	-0.513	0.069	23.551	sd1128_3u28_relaxed_0487	11.99
SCORE	-71.533	8.584	0	8.584	-20	-51.861	-0.246	0.575	13.595	sd1188_3u28_relaxed_0072	4.51			SCORE	-68.438	15.221	0	15.221	-19	-49.258	-0.179	0	27.053	sd1186_3u28_relaxed_0277	13.1
SCORE	-71.533	8.584	0	8.584	-20	-51.861	-0.246	0.575	13.595	sd1189_3u28_relaxed_0072	4.51			SCORE	-68.438	15.221	0	15.221	-19	-49.258	-0.179	0	27.053	sd1187_3u28_relaxed_0277	13.1
SCORE	-71.527	8.286	0	8.286	-20	-51.996	0.469	0	26.76	sd1055_3u28_relaxed_0358	2.93			SCORE	-68.438	15.221	0	15.221	-19	-49.258	-0.179	0	27.053	sd1188_3u28_relaxed_0277	13.1
SCORE	-71.456	12.284	0	12.284	-20	-51.56	-0.2	0.305	16.481	sd1114_3u28_relaxed_0168	6.46			SCORE	-68.419	22.937	0	22.937	-20	-47.897	-0.729	0.206	32.372	sd1098_3u28_relaxed_0339	17.91
SCORE	-71.428	8.719	0	8.719	-20	-53.44	0.483	1.53	15.673	sd1000_3u28_relaxed_0342	3.72			SCORE	-68.405	16.001	0	16.001	-20	-48.726	0.281	0.04	24.269	sd1025_3u28_relaxed_0330	12.95
SCORE	-71.421	12.579	0	12.579	-20	-51.128	-0.615	0.322	24.262	sd1114_3u28_relaxed_0487	6.71			SCORE	-68.362	14.681	0	14.681	-20	-47.538	-0.831	0.007	19.244	sd1029_3u28_relaxed_0281	12.25
SCORE	-71.406	8.52	0	8.52	-20	-51.561	0.054	0.101	12.678	sd1145_3u28_relaxed_0033	3.24			SCORE	-68.177	12.955	0	12.955	-20	-48.897	0.666	0.054	17.424	sd1053_3u28_relaxed_0261	10.29
SCORE	-71.37	11.038	0	11.038	-20	-50.095	-1.801	0.526	23.183	sd1098_3u28_relaxed_0370	4.93			SCORE	-68.102	16.579	0	16.579	-19	-48.252	-0.874	0.025	34.708	sd1118_3u28_relaxed_0317	13.28
SCORE	-71.37	11.038	0	11.038	-20	-50.095	-1.801	0.526	23.183	sd1099_3u28_relaxed_0370	4.93			SCORE	-68.102	16.579	0	16.579	-19	-48.252	-0.874	0.025	34.708	sd1119_3u28_relaxed_0317	13.28
SCORE	-71.354	8.002	0	8.002	-20	-50.207	-1.147	0	21.375	sd1129_3u28_relaxed_0289	1.25			SCORE	-68.058	15.954	0	15.954	-20	-47.395	-0.884	0.221	29.964	sd1033_3u28_relaxed_0295	12.76
SCORE	-71.353	8.859	0	8.859	-20	-50.761	-0.701	0.108	12.433	sd1010_3u28_relaxed_0365	4.34			SCORE	-68.058	15.954	0	15.954	-20	-47.395	-0.884	0.221	29.964	sd1034_3u28_relaxed_0295	12.76
SCORE	-71.342	8.584	0	8.584	-20	-50.294	-1.048	0	24.444	sd1175_3u28_relaxed_0388	1.96			SCORE	-68.052	15.922	0	15.922	-19	-48.487	-0.564	0	34.848	sd1077_3u28_relaxed_0200	12.97
SCORE	-71.225	16.659	0	16.659	-20	-49.62	-2.261	0.656	26.207	sd1097_3u28_relaxed_0025	10.75			SCORE	-68.018	16.146	0	16.146	-20	-47.674	-0.344	0	30.283	sd1128_3u28_relaxed_0302	12.97
SCORE	-71.225	8.795	0	8.795	-20	-50.954	-0.511	0.24	14.67	sd1124_3u28_relaxed_0022	4.33			SCORE	-67.987	16.886	0	16.886	-20	-47.707	-0.573	0.294	31.942	sd1033_3u28_relaxed_0026	13.32
SCORE	-71.191	8.736	0	8.736	-20	-49.868	-1.323	0	24.497	sd1010_3u28_relaxed_0292	2.66			SCORE	-67.987	16.886	0	16.886	-20	-47.707	-0.573	0.294	31.942	sd1034_3u28_relaxed_0026	13.32
SCORE	-71.188	8.555	0	8.555	-20	-50.113	-1.16	0.085	21.745	sd1135_3u28_relaxed_0410	4.01			SCORE	-67.976	13.704	0	13.704	-20	-49.229	1.134	0.119	24.006	sd1029_3u28_relaxed_0190	10.67
SCORE	-71.188	8.555	0	8.555	-20	-50.113	-1.16	0.085	21.745	sd1136_3u28_relaxed_0410	4.01			SCORE	-67.926	10.429	0	10.429	-20	-49.204	0.497	0.781	19.028	sd1138_3u28_relaxed_0426	7.42
SCORE	-71.179	8.924	0	8.924	-20	-50.34	-0.842	0.002	21.309	sd1159_3u28_relaxed_0212	4.29			SCORE	-67.846	14.575	0	14.575	-20	-46.213	-1.664	0.031	32.534	sd1162_3u28_relaxed_0194	11.88
SCORE	-71.173	8.66	0	8.66	-20	-49.875	-1.301	0.003	23.125	sd1162_3u28_relaxed_0110	4.2			SCORE	-67.836	12.852	0	12.852	-19	-47.559	-2.173	0.897	11.173	sd1121_3u28_relaxed_0029	10.01
SCORE	-71.168	8.801	0	8.801	-20	-50.263	-0.906	0.001	22.667	sd1065_3u28_relaxed_0264	4.47			SCORE	-67.836	15.73	0	15.73	-20	-49.581	0.127	1.618	20.197	sd1121_3u28_relaxed_0239	12.6
SCORE	-71.151	7.281	0	7.281	-20	-50.101	-1.287	0.236	21.671	sd1001_3u28_relaxed_0151	4.03			SCORE	-67.803	11.112	0	11.112	-20	-48.795	0.77	0.222	15.063	sd1059_3u28_relaxed_0434	9.18
SCORE	-71.151	7.281	0	7.281	-20	-50.101	-1.287	0.236	21.671	sd1002_3u28_relaxed_0151	4.03			SCORE	-67.803	11.112	0	11.112	-20	-48.795	0.77	0.222	15.063	sd1061_3u28_relaxed_0434	9.18
SCORE	-71.151	7.281	0	7.281	-20	-50.101	-1.287	0.236	21.671	sd1003_3u28_relaxed_0151	4.03			SCORE	-67.797	12.662	0	12.662	-19	-49.821	0.461	0.563	21.624	sd1161_3u28_relaxed_0203	8.29
SCORE	-71.144	8.633	0	8.633	-20	-50.808	-0.443	0.107	15.015	sd1169_3u28_relaxed_0281	4.58			SCORE	-67.797	12.662	0	12.662	-19	-49.821	0.461	0.563	21.624	sd1163_3u28_relaxed_0203	8.29
SCORE	-71.144	8.633	0	8.633	-20	-50.808	-0.443	0.107	15.015	sd1171_3u28_relaxed_0281	4.58			SCORE	-67.794	16.729	0	16.729	-20	-47.707	-0.21	0.123	32.847	sd1169_3u28_relaxed_0231	13.26
SCORE	-71.144	8.633	0	8.633	-20	-50.808	-0.443	0.107	15.015	sd1172_3u28_relaxed_0281	4.58			SCORE	-67.788	16.939	0	16.939	-20	-47.585	-0.393	0.191	22.853	sd1060_3u28_relaxed_0449	13.34
SCORE	-71.144	8.633	0	8.633	-20	-50.808	-0.443	0.107	15.015	sd1173_3u28_relaxed_0281	4.58			SCORE	-67.765	16.676	0	16.676	-19	-47.876	-2.28	1.391	25.29	sd1157_3u28_relaxed_0133	14.36
SCORE	-71.14	8.735	0	8.735	-20	-50.9	-0.95	0.71	22.062	sd1101_3u28_relaxed_0200	4.08			SCORE	-67.765	16.676	0	16.676	-19	-47.876	-2.28	1.391	25.29	sd1158_3u28_relaxed_0133	14.36
SCORE	-71.135	8.407	0	8.407	-20	-51.666	0.511	0.02	27.43	sd1127_3u28_relaxed_0002	1.75			SCORE	-67.753	10.123	0	10.123	-20	-47.282	-0.484	0.013	24.83	sd1027_3u28_relaxed_0089	8.03
SCORE	-71.135	8.407	0	8.407	-20	-51.666	0.511	0.02	27.43	sd1128_3u28_relaxed_0002	1.75			SCORE	-67.753	10.123	0	10.123	-20	-47.282	-0.484	0.013	24.83	sd1028_3u28_relaxed_0089	8.03
SCORE	-71.135	8.407	0	8.407	-20	-51.666	0.511	0.02	27.43	sd1130_3u28_relaxed_0002	1.75			SCORE	-67.745	15.485	0	15.485	-20	-46.758	-1.071	0.084	19.323	sd1058_3u28_relaxed_0310	13.61
SCORE	-71.135	8.407	0	8.407	-20	-51.666	0.511	0.02	27.43	sd1131_3u28_relaxed_0002	1.75			SCORE	-67.745	16.95	0	16.95	-20	-47.478	-0.534	0.268	30.401	sd1176_3u28_relaxed_0394	13.36
SCORE	-71.103	14.303	0	14.303	-20	-49.782	-1.743	0.422	21.364	sd1107_3u28_relaxed_0270	8.47			SCORE	-67.744	29.65	0	29.65	-20	-45.711	-2.474	0.442	31.257	sd1089_3u28_relaxed_0415	27.22
SCORE	-71.081	9.014	0	9.014	-20	-52.359	0.628	0.651	16.96	sd1137_3u28_relaxed_0344	4.65			SCORE	-67.744	29.65	0	29.65	-20	-45.711	-2.474	0.442	31.257	sd1090_3u28_relaxed_0415	27.22
SCORE	-71.07	14.781	0	14.781	-20	-50.121	-0.964	0.015	37.08	sd1124_3u28_relaxed_0158	8.87			SCORE	-67.732	16.391	0	16.391	-20	-48.219	0.476	0.01	20.148	sd1091_3u28_relaxed_0149	13.1
SCORE	-71.067	8.798	0	8.798	-20	-50.272	-0.829	0.034	21.279	sd1114_3u28_relaxed_0176	4.27			SCORE	-67.732	16.391	0	16.391	-20	-48.219	0.476	0.01	20.148	sd1092_3u28_relaxed_0149	13.1
SCORE	-70.954	7.335	0	7.335	-20	-49.914	-1.287	0.246	21.464	sd1117_3u28_relaxed_0439	4.47			SCORE	-67.732	16.391	0	16.391	-20	-48.219	0.476	0.01	20.148	sd1093_3u28_relaxed_0149	13.1
SCORE	-70.913	8.609	0	8.609	-20	-52.535	1.176	0.446	31.469	sd1007_3u28_relaxed_0347	4.79			SCORE	-67.699	9.504	0	9.504	-19	-50.692	1.933	0.06	30.851	sd1199_3u28_relaxed_0122	7.09
SCORE	-70.913	8.609	0	8.609	-20	-52.535	1.176	0.446	31.469	sd1008_3u28_relaxed_0347	4.79			SCORE	-67.695	13.358	0	13.358	-20	-49.229	1.117	0.417	14.793	sd1164_3u28_relaxed_0425	10.49
SCORE	-70.908	17.193	0	17.193	-20	-50.047	-1.175	0.314	11.976	sd1090_3u28_relaxed_0490	11.31			SCORE	-67.631	18.003	0	18.003	-20	-48.459	0.825	0.004	25.498	sd1043_3u28_relaxed_0339	14.6
SCORE	-70.899	8.888	0	8.888	-20	-50.176	-0.827	0.104	20.041	sd1083_3u28_relaxed_0258	4.69			SCORE	-67.631	18.003	0	18.003	-20	-48.459	0.825	0.004	25.498	sd1045_3u28_relaxed_0339	14.6
SCORE	-70.876	8.972	0	8.972	-20	-49.675	-1.263	0.063	17.306	sd1057_3u28_relaxed_0239	4.29			SCORE	-67.576	41.127	0	41.127	-20	-47.409	-0.57	0.403	42.799	sd1186_3u28_relaxed_0040	35.01
SCORE	-70.876	8.972	0	8.972	-20	-49.675	-1.263	0.063	17.306	sd1058_3u28_relaxed_0239	4.29			SCORE	-67.576	41.127	0	41.127	-20	-47.409	-0.57	0.403	42.799	sd1187_3u28_relaxed_0040	35.01
SCORE	-70.85	9.466	0	9.466	-20	-49.969	-0.882	0.001	31.932	sd1029_3u28_relaxed_0277	2.58			SCORE	-67.576	41.127	0	41.127	-20	-47.409	-0.57	0.403	42.799	sd1188_3u28_relaxed_0040	35.01
SCORE	-70.823	8.367	0	8.367	-20	-49.853	-1.086	0.115	24.812	sd1163_3u28_relaxed_0451	1.81			SCORE	-67.551	18.84	0	18.84	-20	-46.231	-1.32	0	27.57	sd1157_3u28_relaxed_0444	15.19
SCORE	-70.823	8.367	0	8.367	-20	-49.853	-1.086	0.115	24.812	sd1164_3u28_relaxed_0451	1.81			SCORE	-67.551	18.84	0	18.84	-20	-46.231	-1.32	0	27.57	sd1158_3u28_relaxed_0444	15.19
SCORE	-70.823	8.367	0	8.367	-20	-49.853	-1.086	0.115	24.812	sd1165_3u28_relaxed_0451	1.81			SCORE	-67.529	7.485	0	7.485	-18	-49.707	0.179	0	33.836	sd1122_3u28_relaxed_0121	3.18
SCORE	-70.804	18.218	0	18.218	-20	-50.005	-1.451	0.652	31.789	sd1107_3u28_relaxed_0412	12.45			SCORE	-67.529	7.485	0	7.485	-18	-49.707	0.179	0	33.836	sd1124_3u28_relaxed_0121	3.18
SCORE	-70.801	8.779	0	8.779	-20	-51.663	-0.591	1.453	27.647	sd1104_3u28_relaxed_0027	5.52			SCORE	-67.527	17.65	0	17.65	-20	-47.998	0.47	0	27.773	sd1145_3u28_relaxed_0102	13.79
SCORE	-70.8	8.744	0	8.744	-20	-50.808	-0.3	0.308	24.19	sd1133_3u28_relaxed_0057	4.75			SCORE	-67.527	17.65	0	17.65	-20	-47.998	0.47	0	27.773	sd1146_3u28_relaxed_0102	13.79
SCORE	-70.8	8.744	0	8.744	-20	-50.808	-0.3	0.308	24.19	sd1134_3u28_relaxed_0057	4.75			SCORE	-67.517	11.314	0	11.314	-19	-48.514	-0.079	0.076	13.068	sd1084_3u28_relaxed_0450	8.5
SCORE	-70.776	17.421	0	17.421	-20	-50.359	-0.808	0.391	25.041	sd1156_3u28_relaxed_0045	11.59			SCORE	-67.517	11.314	0	11.314	-19	-48.514	-0.079	0.076	13.068	sd1086_3u28_relaxed_0450	8.5
SCORE	-70.766	8.506	0	8.506	-20	-52.406	1.617	0.022	25.784	sd1174_3u28_relaxed_0265	4.9			SCORE	-67.512	15.62	0	15.62	-20	-46.49	-1.3	0.278	16.778	sd1059_3u28_relaxed_0149	14.03
SCORE	-70.731	9.104	0	9.104	-20	-50.098	-1.288	0.655	20.405	sd1004_3u28_relaxed_0117	3.94			SCORE	-67.512	15.62	0	15.62	-20	-46.49	-1.3	0.278	16.778	sd1061_3u28_relaxed_0149	14.03
SCORE	-70.731	9.104	0	9.104	-20	-50.098	-1.288	0.655	20.405	sd1005_3u28_relaxed_0117	3.94			SCORE	-67.445	17.074	0	17.074	-18	-48.503	-2.22	1.278	28.873	sd1033_3u28_relaxed_0226	14.66
SCORE	-70.699	16.483	0	16.483	-20	-49.084	-1.973	0.358	30.328	sd1046_3u28_relaxed_0297	10.83			SCORE	-67.445	17.074	0	17.074	-18	-48.503	-2.22	1.278	28.873	sd1034_3u28_relaxed_0226	14.66
SCORE	-70.699	16.483	0	16.483	-20	-49.084	-1.973	0.358	30.328	sd1047_3u28_relaxed_0297	10.83			SCORE	-67.411	30.309	0	30.309	-20	-46.157	-1.286	0.032	39.754	sd1070_3u28_relaxed_0179	25.88
SCORE	-70.699	16.483	0	16.483	-20	-49.084	-1.973	0.358	30.328	sd1048_3u28_relaxed_0297	10.83			SCORE	-67.411	30.309	0	30.309	-20	-46.157	-1.286	0.032	39.754	sd1071_3u28_relaxed_0179	25.88
SCORE	-70.669	8.771	0	8.771	-20	-50.269	-0.941	0.541	28.003	sd1078_3u28_relaxed_0217	4.08			SCORE	-67.39	16.512	0	16.512	-20	-46.967	-0.687	0.264	18.451	sd1044_3u28_relaxed_0007	14.23
SCORE	-70.669	8.771	0	8.771	-20	-50.269	-0.941	0.541	28.003	sd1081_3u28_relaxed_0217	4.08			SCORE	-67.39	22.73	0	22.73	-20	-48.469	-0.178	1.258	23.336	sd1169_3u28_relaxed_0078	17.7
SCORE	-70.637	8.489	0	8.489	-20	-51.451	0.681	0.133	27.467	sd1053_3u28_relaxed_0006	2.39			SCORE	-67.355	13.521	0	13.521	-20	-48.55	1.136	0.059	13.952	sd1147_3u28_relaxed_0017	10.7

## Sheet: Figure 3c
The number of cross-link peptides for ArGO and KArGO in four conditions are provided
	ArGO1 0.5 mM	ArGO1 1 mM	ArGO2 0.5 mM	ArGO2 1 mM	Mean	SD
BSA	43	47	45	54	47.25	4.78714
GST	7	6	11	13	9.25	3.30404
Lactoferrin	2	4	7	7	5	2.44949
Aldolase	55	43	44	41	45.75	6.29153
Lysozyme	32	31	42	28	33.25	6.07591
PUD1/2	2	3	4	6	3.75	1.70783
	KArGO 0.1 mM Trypsin	KArGO 0.1 mM Trypsin+AspN	KArGO 0.2 mM Trypsin	KArGO 0.2 mM Trypsin+AspN	Mean	SD
BSA	97	80	90	105	93	10.6145
GST	53	69	42	90	63.5	20.8567
Lactoferrin	70	52	67	45	58.5	11.9583
Aldolase	61	93	44	101	74.75	26.8126
Lysozyme	51	70	53	58	58	8.52447
PUD1/2	32	63	55	104	63.5	30.0278

## Sheet: Figure 3d
All ArGO2 cross-links sites							All KArGO cross-links sites
Linked Site	Total Spec	Best Svm Score	Peptide				Linked Site	Total Spec	Best E-value	Best Svm Score	Peptide
BSA(209)-BSA(482)	460	8.6012e-06	IETMREK(5)-MPCTEDYLSLILNRLCVLHEK(14)				BSA(222)-BSA(463)	742	1.48e-15	1.34059e-13	LRCASIQK(2)-CCTKPESER(4)
BSA(209)-BSA(459)	450	6.13619e-06	IETMREK(5)-VGTRCCTKPESER(4)				BSA(222)-BSA(374)	591	3.29631e-16	7.20037e-18	LRCASIQK(2)-LAKEYEATLEECCAK(3)
BSA(241)-BSA(280)	273	8.79322e-08	AWSVARLSQK(6)-ECCHGDLLECADDRADLAK(14)				BSA(436)-BSA(548)	479	8.51e-18	1.2734e-14	YTRKVPQVSTPTLVEVSR(3)-KQTALVELLK(1)
BSA(222)-BSA(280)	211	2.4736e-15	LRCASIQK(2)-ECCHGDLLECADDRADLAK(14)				BSA(209)-BSA(455)	469	3.05e-14	3.98e-09	IETMREK(5)-SLGKVGTR(4)
BSA(222)-BSA(241)	166	2.99947e-11	LRCASIQK(2)-AWSVARLSQK(6)				BSA(463)-BSA(482)	346	1.66e-22	2.26e-13	CCTKPESER(4)-MPCTEDYLSLILNRLCVLHEK(14)
BSA(459)-BSA(482)	165	2.11847e-07	VGTRCCTKPESER(4)-MPCTEDYLSLILNRLCVLHEK(14)				BSA(220)-BSA(455)	228	6.98e-06	4.20967e-05	QRLR(2)-SLGKVGTR(4)
BSA(241)-BSA(459)	124	3.39798e-08	AWSVARLSQK(6)-VGTRCCTKPESER(4)				BSA(241)-BSA(463)	225	8.72e-11	3.94e-08	AWSVARLSQK(6)-CCTKPESER(4)
BSA(433)-BSA(508)	120	1.91561e-11	LGEYGFQNALIVRYTR(13)-RPCFSALTPDETYVPK(1)				BSA(241)-BSA(374)	187	5.54379e-11	4.06712e-11	AWSVARLSQK(6)-LAKEYEATLEECCAK(3)
BSA(222)-BSA(459)	109	4.34561e-09	LRCASIQK(2)-VGTRCCTKPESER(4)				BSA(241)-BSA(455)	186	7.36e-14	1.85065e-11	AWSVARLSQK(6)-SLGKVGTR(4)
BSA(220)-BSA(459)	99	8.32449e-05	QRLR(2)-VGTRCCTKPESER(4)				BSA(138)-BSA(459)	168	6.56e-16	0.000436	DDSPDLPKLKPDPNTLCDEFKADEK(8)-VGTRCCTKPESER(4)
BSA(222)-BSA(232)	97	1.39442e-08	LRCASIQK(2)-FGERALK(4)				BSA(304)-BSA(459)	167	3.15e-13	6.27e-07	LKECCDKPLLEK(7)-VGTRCCTKPESER(4)
BSA(168)-BSA(209)	88	1.56719e-08	RHPYFYAPELLYYANK(1)-IETMREK(5)				BSA(138)-BSA(209)	130	3.76e-06	0.00643	DDSPDLPKLKPDPNTLCDEFKADEK(8)-IETMREK(5)
BSA(209)-BSA(220)	76	1.218e-06	IETMREK(5)-QRLR(2)				BSA(498)-BSA(508)	130	5.65523e-24	2.19207e-17	VTKCCTESLVNR(3)-RPCFSALTPDETYVPK(1)
BSA(451)-BSA(459)	56	0.000429015	KVPQVSTPTLVEVSRSLGK(15)-VGTRCCTKPESER(4)				BSA(412)-BSA(433)	128	2.9691e-15	4.52339e-16	HLVDEPQNLIKQNCDQFEK(11)-LGEYGFQNALIVRYTR(13)
BSA(436)-BSA(507)	54	0.094901	YTRK(3)-VTKCCTESLVNRRPCFSALTPDETYVPK(12)				BSA(433)-BSA(548)	127	6.64e-25	2.38e-17	LGEYGFQNALIVRYTR(13)-KQTALVELLK(1)
BSA(209)-BSA(280)	51	8.25668e-05	IETMREK(5)-VHKECCHGDLLECADDRADLAK(17)				BSA(122)-BSA(140)	121	8.95983e-09	9.221e-05	QEPERNECFLSHKDDSPDLPK(5)-LKPDPNTLCDEFK(2)
BSA(436)-BSA(459)	49	0.000372277	YTRK(3)-VGTRCCTKPESER(4)				BSA(245)-BSA(280)	119	3.24247e-10	1.07065e-09	LSQKFPK(4)-ECCHGDLLECADDRADLAK(14)
BSA(218)-BSA(222)	48	0.000967555	EKVLASSARQR(9)-LRCASIQK(2)				BSA(420)-BSA(436)	113	0.000455	1.9e-05	QNCDQFEKLGEYGFQNALIVR(8)-YTRK(3)
BSA(232)-BSA(241)	38	2.36339e-07	FGERALK(4)-AWSVARLSQK(6)				BSA(222)-BSA(235)	112	5.03e-10	2.11143e-09	LRCASIQK(2)-ALKAWSVAR(3)
BSA(280)-BSA(459)	32	3.7569e-07	VHKECCHGDLLECADDRADLAK(17)-VGTRCCTKPESER(4)				BSA(455)-BSA(482)	109	2.7e-09	6.22041e-11	SLGKVGTR(4)-MPCTEDYLSLILNRLCVLHEK(14)
BSA(482)-BSA(507)	24	0.214546	MPCTEDYLSLILNRLCVLHEK(14)-CCTESLVNRR(9)				BSA(222)-BSA(455)	107	1.28e-08	3.06545e-07	LRCASIQK(2)-SLGKVGTR(4)
BSA(168)-BSA(371)	23	0.185364	RHPYFYAPELLYYANK(1)-RHPEYAVSVLLRLAKEYEATLEECCAK(12)				BSA(232)-BSA(266)	101	5.73e-09	2.24e-05	FGERALK(4)-VHKECCHGDLLECADDR(3)
BSA(209)-BSA(436)	21	0.172346	IETMREK(5)-YTRK(3)				BSA(437)-BSA(508)	92	3.92646e-19	6.22919e-17	KVPQVSTPTLVEVSR(1)-RPCFSALTPDETYVPK(1)
BSA(209)-BSA(222)	20	8.05186e-06	IETMREK(5)-LRCASIQK(2)				BSA(228)-BSA(459)	87	1.1e-12	5.13e-06	CASIQKFGER(6)-VGTRCCTKPESER(4)
BSA(222)-BSA(507)	16	0.142235	LRCASIQK(2)-CCTESLVNRRPCFSALTPDETYVPK(9)				BSA(436)-BSA(455)	87	5.87e-05	0.000478579	YTRK(3)-SLGKVGTR(4)
BSA(220)-BSA(280)	14	0.000138855	QRLRCASIQK(2)-VHKECCHGDLLECADDRADLAK(17)				BSA(232)-BSA(374)	86	4.62009e-07	6.59998e-09	FGERALK(4)-LAKEYEATLEECCAK(3)
BSA(122)-BSA(436)	14	0.10799	ETYGDMADCCEKQEPERNECFLSHK(17)-YTRK(3)				BSA(222)-BSA(318)	83	4.34664e-12	1.60394e-09	LRCASIQK(2)-SHCIAEVEKDAIPENLPPLTADFAEDKDVCK(9)
BSA(436)-BSA(451)	13	0.000359255	YTRK(3)-VPQVSTPTLVEVSRSLGK(14)				BSA(220)-BSA(228)	79	0.000104	2.01e-05	QRLR(2)-CASIQKFGER(6)
BSA(359)-BSA(459)	12	0.406422	DAFLGSFLYEYSRR(13)-VGTRCCTKPESER(4)				BSA(222)-BSA(245)	76	1.07e-07	0.000339173	LRCASIQK(2)-LSQKFPK(4)
BSA(209)-BSA(218)	9	0.173151	IETMREK(5)-VLASSARQRLR(7)				BSA(156)-BSA(209)	70	1.88e-09	5.04e-09	KFWGK(1)-IETMREK(5)
BSA(209)-BSA(241)	8	1.54838e-06	IETMREK(5)-AWSVARLSQK(6)				BSA(204)-BSA(459)	69	5.58e-16	1.38e-05	GACLLPKIETMR(7)-VGTRCCTKPESER(4)
BSA(34)-BSA(507)	7	0.138736	SEIAHRFKDLGEEHFK(6)-TPVSEKVTKCCTESLVNRR(18)				BSA(105)-BSA(117)	68	1.12e-06	0.00173	VASLRETYG(5)-DCCEKQEPERNECFLSHK(5)
BSA(433)-BSA(436)	6	0.143874	LGEYGFQNALIVRYTR(13)-YTRK(3)				BSA(220)-BSA(463)	65	4.5e-06	3.42325e-05	QRLR(2)-CCTKPESER(4)
BSA(459)-BSA(468)	6	0.482667	VGTRCCTK(4)-PESERMPCTEDYLSLILNR(5)				BSA(433)-BSA(437)	55	2.24154e-17	3.41237e-06	LGEYGFQNALIVRYTR(13)-KVPQVSTPTLVEVSR(1)
BSA(122)-BSA(482)	6	0.551027	QEPERNECFLSHK(5)-MPCTEDYLSLILNRLCVLHEK(14)				BSA(140)-BSA(209)	51	2.79e-07	0.000434044	LKPDPNTLCDEFKADEK(2)-IETMREK(5)
BSA(209)-BSA(451)	5	0.0246702	IETMREK(5)-KVPQVSTPTLVEVSRSLGK(15)				BSA(168)-BSA(455)	51	1.24e-07	1.52e-05	RHPYFYAPELLYYANK(1)-SLGKVGTR(4)
BSA(220)-BSA(241)	4	0.000517073	QRLRCASIQK(2)-AWSVARLSQK(6)				BSA(222)-BSA(386)	51	5.61643e-08	2.58754e-06	LRCASIQK(2)-LAKEYEATLEECCAKDDPHACYSTVFDK(15)
BSA(220)-BSA(482)	4	0.0121975	QRLR(2)-MPCTEDYLSLILNRLCVLHEK(14)				BSA(218)-BSA(245)	47	1.03e-07	0.112	VLASSARQR(7)-LSQKFPK(4)
BSA(23)-BSA(468)	4	0.169283	GVFRR(4)-CCTKPESERMPCTEDYLSLILNR(9)				BSA(508)-BSA(548)	46	1.26538e-14	1.24311e-05	RPCFSALTPDETYVPK(1)-KQTALVELLK(1)
BSA(209)-BSA(508)	4	0.291559	IETMREK(5)-RPCFSALTPDETYVPK(1)				BSA(220)-BSA(266)	42	0.00047	6.18e-05	QRLR(2)-VHKECCHGDLLECADDRADLAK(3)
BSA(436)-BSA(508)	4	0.365586	YTRK(3)-VTKCCTESLVNRRPCFSALTPDETYVPK(13)				BSA(228)-BSA(241)	40	4.29e-09	4.74e-06	CASIQKFGER(6)-AWSVARLSQK(6)
BSA(24)-BSA(508)	4	0.475352	RDTHK(1)-RPCFSALTPDETYVPK(1)				BSA(122)-BSA(138)	39	7.64095e-12	0.00857987	QEPERNECFLSHK(5)-DDSPDLPKLKPDPNTLCDEFK(8)
BSA(459)-BSA(507)	3	0.56097	VGTRCCTK(4)-VTKCCTESLVNRRPCFSALTPDETYVPK(12)				BSA(220)-BSA(235)	38	0.00013	4.91e-05	QRLR(2)-ALKAWSVAR(3)
BSA(209)-BSA(209)	3	7.92206e-10	IETMREK(5)-IETMREK(5)				BSA(222)-BSA(304)	37	2.15e-06	0.000537	LRCASIQK(2)-LKECCDKPLLEK(7)
BSA(209)-BSA(232)	3	0.0158903	IETMREK(5)-FGERALK(4)				BSA(220)-BSA(489)	36	0.00162981	1.86695e-13	QRLR(2)-LCVLHEKTPVSEK(7)
BSA(507)-BSA(508)	3	0.200994	CCTESLVNRR(9)-RPCFSALTPDETYVPK(1)				BSA(160)-BSA(209)	32	1.0876e-05	0.00742522	KFWGKYLYEIAR(5)-IETMREK(5)
BSA(241)-BSA(508)	3	0.267579	AWSVARLSQK(6)-CCTESLVNRRPCFSALTPDETYVPK(10)				BSA(241)-BSA(386)	32	3.38951e-09	0.000301693	AWSVARLSQK(6)-LAKEYEATLEECCAKDDPHACYSTVFDK(15)
BSA(23)-BSA(209)	3	0.310408	GVFRR(4)-IETMREK(5)				BSA(412)-BSA(468)	32	1.41e-10	0.000454	DEPQNLIKQNC(8)-CCTKPESERMPCTE(9)
BSA(220)-BSA(232)	2	0.0132915	QRLRCASIQK(2)-FGERALK(4)				BSA(232)-BSA(346)	31	2.37984e-06	3.76254e-07	FGERALK(4)-NYQEAKDAFLGSFLYEYSR(6)
BSA(433)-BSA(459)	2	0.214763	LGEYGFQNALIVRYTR(13)-VGTRCCTKPESER(4)				BSA(433)-BSA(568)	29	2.81358e-12	1.81956e-07	LGEYGFQNALIVRYTR(13)-ATEEQLKTVMENFVAFVDK(7)
BSA(24)-BSA(507)	2	0.692912	RDTHK(1)-VTKCCTESLVNRRPCFSALTPDETYVPK(12)				BSA(197)-BSA(209)	28	1.07e-06	0.00143	DKGACLLPK(2)-IETMREK(5)
BSA(122)-BSA(122)	2	6.89231e-05	ETYGDMADCCEKQEPERNECFLSHKDDSPDLPK(17)-ETYGDMADCCEKQEPERNECFLSHKDDSPDLPK(17)				BSA(228)-BSA(482)	28	5.80688e-14	2.24154e-16	CASIQKFGER(6)-MPCTEDYLSLILNRLCVLHEK(14)
BSA(459)-BSA(459)	2	0.00981587	SLGKVGTRCCTK(8)-SLGKVGTRCCTK(8)				BSA(183)-BSA(459)	26	7.18e-06	0.0114	RHPYFYAPELLYYANKYNGVFQECCQAE(16)-VGTRCCTKPESER(4)
BSA(218)-BSA(232)	2	0.424838	VLASSARQR(7)-FGERALK(4)				BSA(433)-BSA(455)	25	7.44e-11	0.00320511	LGEYGFQNALIVRYTR(13)-SLGKVGTR(4)
BSA(24)-BSA(459)	2	0.513406	RDTHK(1)-VGTRCCTKPESER(4)				BSA(138)-BSA(168)	22	9.18e-13	8.19e-05	DLPKLKPDPNTLC(4)-RHPYFYAPELLYYANK(1)
BSA(105)-BSA(218)	2	0.623816	SLHTLFGDELCKVASLRETYGDMADCCEK(17)-EKVLASSARQR(9)				BSA(138)-BSA(220)	22	0.00165	0.044	DLPKLKPDPNTLC(4)-QRLR(2)
BSA(167)-BSA(507)	2	0.730258	YLYEIARR(7)-CCTESLVNRRPCFSALTPDETYVPK(9)				BSA(156)-BSA(241)	22	0.00275	0.0742	DEKKFWGK(4)-AWSVARLSQK(6)
							BSA(451)-BSA(548)	22	1.39e-08	0.000462	KVPQVSTPTLVEVSRSLGK(15)-KQTALVELLK(1)
GST(108)-GST(108)	1796	1.54209e-31	YGVSRIAYSK(5)-YGVSRIAYSK(5)				BSA(280)-BSA(304)	21	7.53202e-10	0.00144026	ECCHGDLLECADDRADLAK(14)-LKECCDKPLLEK(7)
GST(35)-GST(42)	287	1.85091e-15	LLLEYLEEKYEEHLYERDEGDK(17)-WRNKKFELGLEFPNLPYYIDGDVK(2)				BSA(280)-BSA(318)	21	5.51256e-14	8.58022e-05	ECCHGDLLECADDRADLAK(14)-SHCIAEVEKDAIPENLPPLTADFAEDKDVCK(9)
GST(108)-GST(136)	77	3.6564e-35	YGVSRIAYSK(5)-MFEDRLCHK(5)				BSA(140)-BSA(168)	19	7.15e-14	0.00131	LKPDPNTLC(2)-RHPYFYAPELLYYANK(1)
GST(35)-GST(108)	32	5.29184e-09	LLLEYLEEKYEEHLYERDEGDKWR(17)-YGVSRIAYSK(5)				BSA(241)-BSA(318)	18	5.70219e-08	0.00362706	AWSVARLSQK(6)-SHCIAEVEKDAIPENLPPLTADFAEDKDVCK(9)
GST(42)-GST(108)	25	4.12457e-16	DEGDKWRNK(7)-YGVSRIAYSK(5)				BSA(433)-BSA(498)	18	3.89e-13	0.00111	LGEYGFQNALIVRYTR(13)-VTKCCTESLVNR(3)
GST(108)-GST(182)	18	1.97964e-19	YGVSRIAYSK(5)-RIEAIPQIDK(1)				BSA(140)-BSA(482)	17	2.14e-14	9e-05	LKPDPNTLC(2)-DYLSLILNRLCVLHEK(9)
GST(136)-GST(182)	15	1.75134e-08	MFEDRLCHK(5)-RIEAIPQIDK(1)				BSA(318)-BSA(459)	16	4.87138e-05	0.0654438	SHCIAEVEKDAIPENLPPLTADFAEDKDVCK(9)-VGTRCCTKPESER(4)
GST(42)-GST(89)	8	7.54192e-15	WRNKKFELGLEFPNLPYYIDGDVK(2)-HNMLGGCPKERAEISMLEGAVLDIR(11)				BSA(105)-BSA(138)	14	4.5e-05	0.114	VASLRETYG(5)-DLPKLKPDPNTLC(4)
GST(182)-GST(182)	6	2.61498e-23	RIEAIPQIDK(1)-RIEAIPQIDK(1)				BSA(235)-BSA(508)	14	1.2e-06	0.00421	ALKAWSVAR(3)-RPCFSALTP(1)
GST(73)-GST(252)	5	0.0332396	LTQSMAIIRYIADKHNMLGGCPK(9)-PVGAPRAAAS(6)				BSA(140)-BSA(280)	12	0.00133	0.363	LKPDPNTLC(2)-DDRADLAK(3)
GST(35)-GST(73)	4	0.68457	LLLEYLEEKYEEHLYERDEGDKWR(17)-LTQSMAIIRYIADKHNMLGGCPK(9)				BSA(241)-BSA(266)	12	9.66034e-06	0.0297796	AWSVARLSQK(6)-VHKECCHGDLLECADDRADLAK(3)
GST(136)-GST(136)	2	0.788192	MFEDRLCHKTYLNGDHVTHPDFMLYDALDVVLYMDPMCLDAFPK(5)-VDFLSKLPEMLKMFEDRLCHK(17)				BSA(140)-BSA(459)	11	1.19e-09	0.0801	LKPDPNTLC(2)-VGTRCCTKPESER(4)
							BSA(209)-BSA(489)	11	0.00661666	0.087162	IETMREK(5)-LCVLHEKTPVSEK(7)
lactoferrin(269)-lactoferrin(710)	159	5.93743e-62	DCHLARVPSHAVVAR(6)-CSTSPLLEACEFLRK(14)				BSA(463)-BSA(508)	11	0.000939	0.00863	CCTKPESER(4)-RPCFSALTP(1)
lactoferrin(628)-lactoferrin(672)	144	6.18605e-27	MDKVERLK(6)-NLLFNDNTECLARLHGK(13)				BSA(183)-BSA(222)	10	1.15e-05	0.00446	RHPYFYAPELLYYANKYNGVFQECCQAE(16)-LRCASIQK(2)
lactoferrin(106)-lactoferrin(710)	92	1.68252e-34	LRPVAAEVYGTERQPR(13)-CSTSPLLEACEFLRK(14)				BSA(436)-BSA(561)	10	0.00210523	0.00525158	YTRK(3)-HKPKATEEQLK(4)
lactoferrin(47)-lactoferrin(50)	54	2.13819e-16	NMRK(3)-VRGPPVSCIK(2)				BSA(507)-BSA(548)	10	1.46971e-09	0.00552034	CCTESLVNRRPCFSALTPDETYVPK(9)-KQTALVELLK(1)
lactoferrin(106)-lactoferrin(292)	40	2.13486e-20	LRPVAAEVYGTERQPR(13)-SVNGKEDAIWNLLRQAQEK(14)				BSA(138)-BSA(482)	9	5.14e-17	7.34e-06	DLPKLKPDPNTLC(4)-DYLSLILNRLCVLHEK(9)
lactoferrin(109)-lactoferrin(710)	30	2.44274e-39	QPRTHYYAVAVVK(3)-CSTSPLLEACEFLRK(14)				BSA(241)-BSA(304)	9	1.5e-06	0.00136	AWSVARLSQK(6)-DKPLLEK(2)
lactoferrin(24)-lactoferrin(47)	19	3.91252e-08	RSVQWCAVSQPEATK(1)-NMRK(3)				BSA(105)-BSA(140)	7	0.000468	0.297	VASLRETYG(5)-DLPKLKPDPNTLC(6)
lactoferrin(106)-lactoferrin(106)	15	7.56416e-12	LRPVAAEVYGTERQPR(13)-LRPVAAEVYGTERQPR(13)				BSA(209)-BSA(235)	7	9.32e-08	0.000292	IETMREK(5)-ALKAWSVAR(3)
lactoferrin(59)-lactoferrin(256)	9	1.08017e-05	GPPVSCIKRDSPIQCIQAIAENR(9)-DEYELLCPDNTRKPVDK(12)				BSA(412)-BSA(436)	7	0.00835066	0.0283701	HLVDEPQNLIKQNCDQFEK(11)-YTRK(3)
lactoferrin(106)-lactoferrin(269)	7	3.53602e-20	LRPVAAEVYGTERQPR(13)-FKDCHLARVPSHAVVAR(8)				BSA(507)-BSA(544)	7	0.00703157	0.0132243	VTKCCTESLVNRR(12)-LFTFHADICTLPDTEKQIK(16)
lactoferrin(463)-lactoferrin(600)	6	1.56909e-07	RSDTSLTWNSVK(1)-RKPVTEAR(1)				BSA(359)-BSA(455)	6	0.000180962	0.0668727	DAFLGSFLYEYSRR(13)-SLGKVGTR(4)
lactoferrin(24)-lactoferrin(50)	5	6.12658e-11	RSVQWCAVSQPEATK(1)-VRGPPVSCIK(2)				BSA(399)-BSA(433)	6	2.66e-07	0.00635	DKLK(2)-LGEYGFQNALIVRYTR(13)
lactoferrin(463)-lactoferrin(642)	5	0.222079	RSDTSLTWNSVK(1)-FGRNGSDCPDKFCLFQSETK(3)				BSA(105)-BSA(548)	5	0.000206	0.00424	VASLRETYG(5)-KQTALVELLK(1)
lactoferrin(44)-lactoferrin(50)	4	5.47412e-18	CFQWQRNMR(6)-VRGPPVSCIK(2)				BSA(235)-BSA(359)	5	0.00195154	0.0690857	ALKAWSVAR(3)-DAFLGSFLYEYSRR(13)
lactoferrin(292)-lactoferrin(710)	4	4.56697e-10	SVNGKEDAIWNLLRQAQEK(14)-CSTSPLLEACEFLRK(14)				BSA(280)-BSA(587)	5	0.00131	0.146	DRADLAKYIC(2)-DKEACFAVEGPK(2)
lactoferrin(361)-lactoferrin(364)	4	4.51721e-07	KSEEEVAARR(9)-ARVVWCAVGEQELR(2)				BSA(436)-BSA(463)	5	0.00181	0.318	YTRK(3)-CCTKPESER(4)
lactoferrin(220)-lactoferrin(710)	4	0.00160533	CAFSSQEPYFSYSGAFKCLRDGAGDVAFIR(20)-CSTSPLLEACEFLRK(14)				BSA(508)-BSA(528)	5	5e-05	0.00755	RPCFSALTP(1)-DEKLFTFHA(3)
lactoferrin(50)-lactoferrin(59)	3	7.69909e-20	VRGPPVSCIK(2)-RDSPIQCIQAIAENR(1)				BSA(156)-BSA(222)	4	0.00342	0.524	DEKKFWGK(4)-LRCASIQK(2)
lactoferrin(95)-lactoferrin(109)	3	0.00997893	LRPVAAEVYGTER(2)-QPRTHYYAVAVVK(3)				BSA(156)-BSA(433)	4	0.00631	0.621	DEKKFWGK(4)-LGEYGFQNALIVRYTR(13)
lactoferrin(364)-lactoferrin(710)	3	0.0203571	RARVVWCAVGEQELRK(3)-CSTSPLLEACEFLRK(14)				BSA(235)-BSA(436)	4	0.0026143	0.0621296	ALKAWSVAR(3)-YTRK(3)
lactoferrin(292)-lactoferrin(329)	2	2.00994e-13	SVNGKEDAIWNLLRQAQEK(14)-DSAIGFSRVPPR(8)				BSA(508)-BSA(523)	4	3.22e-05	0.0615	RPCFSALTP(1)-DETYVPKAF(7)
lactoferrin(50)-lactoferrin(292)	2	1.23455e-06	VRGPPVSCIK(2)-SVNGKEDAIWNLLRQAQEK(14)				BSA(65)-BSA(105)	4	3.08e-05	0.0623	DEHVKLVNELTEFAK(5)-VASLRETYG(5)
lactoferrin(95)-lactoferrin(106)	2	4.74127e-06	LRPVAAEVYGTERQPR(2)-LRPVAAEVYGTERQPR(13)				BSA(105)-BSA(235)	3	2e-05	0.0175	VASLRETYG(5)-ALKAWSVAR(3)
lactoferrin(256)-lactoferrin(361)	2	0.0390185	DEYELLCPDNTRK(12)-SEEEVAARRARVVWCAVGEQELR(8)				BSA(105)-BSA(455)	3	6.36e-06	0.00985	VASLRETYG(5)-SLGKVGTR(4)
							BSA(140)-BSA(232)	3	0.00744	0.726	LKPDPNTLC(2)-FGERALKAWSVAR(4)
Aldolase(42)-Aldolase(330)	137	3.14546e-16	RLQSIGTENTEENRR(1)-RALANSLACQGK(1)				BSA(156)-BSA(167)	3	8.75522e-05	0.105628	KFWGK(1)-YLYEIARR(7)
Aldolase(42)-Aldolase(303)	127	6.78349e-14	RLQSIGTENTEENRR(1)-CPLLKPWALTFSYGRALQASALK(15)				BSA(209)-BSA(463)	3	0.000321	0.385	IETMREK(5)-CCTKPESER(4)
Aldolase(200)-Aldolase(200)	123	4.31153e-34	RCQYVTEK(1)-RCQYVTEK(1)				BSA(222)-BSA(266)	3	0.00716	0.0798	LRCASIQK(2)-VHKECCHG(3)
Aldolase(42)-Aldolase(148)	85	1.09155e-20	RLQSIGTENTEENRR(1)-WRCVLK(2)				BSA(436)-BSA(498)	3	0.00991	0.167	YTRK(3)-VTKCCTESLVNR(3)
Aldolase(55)-Aldolase(330)	65	1.74871e-15	LQSIGTENTEENRR(13)-RALANSLACQGK(1)				BSA(436)-BSA(568)	3	0.00329059	0.000549199	YTRK(3)-ATEEQLKTVMENFVAFVDK(7)
Aldolase(133)-Aldolase(148)	64	1.54498e-05	GVVPLAGTNGETTTQGLDGLSERCAQYK(23)-WRCVLK(2)				BSA(437)-BSA(459)	3	2.61e-05	0.0606	KVPQVSTPTLVEVSR(1)-VGTRCCTKPESER(4)
Aldolase(42)-Aldolase(56)	54	8.30749e-23	RLQSIGTENTEENR(1)-RFYR(1)
Aldolase(303)-Aldolase(330)	48	1.75273e-22	CPLLKPWALTFSYGRALQASALK(15)-RALANSLACQGK(1)				GST(108)-GST(125)	1554	2.87e-22	4.1863e-19	YGVSRIAYSK(5)-DFETLKVDFLSKLPEMLK(12)
Aldolase(68)-Aldolase(330)	48	3.83053e-20	QLLLTADDRVNPCIGGVILFHETLYQK(9)-RALANSLACQGK(1)				GST(45)-GST(108)	381	1.20334e-13	4.36144e-20	KFELGLEFPNLPYYIDGDVK(1)-YGVSRIAYSK(5)
Aldolase(68)-Aldolase(91)	44	8.36269e-08	QLLLTADDRVNPCIGGVILFHETLYQK(9)-ADDGRPFPQVIK(5)				GST(136)-GST(175)	338	9.52e-13	1.68e-07	DRLCHK(2)-DAFPKLVCFK(5)
Aldolase(42)-Aldolase(200)	43	5.85231e-11	RLQSIGTENTEENRR(1)-RCQYVTEK(1)				GST(125)-GST(136)	246	2.85e-16	6.87383e-12	VDFLSKLPEMLK(6)-MFEDRLCHK(5)
Aldolase(330)-Aldolase(330)	42	8.22089e-35	RALANSLACQGK(1)-RALANSLACQGK(1)				GST(73)-GST(87)	150	3.65e-36	8.66e-12	LTQSMAIIRYIADK(9)-HNMLGGCPKER(9)
Aldolase(42)-Aldolase(59)	40	4.7062e-08	RLQSIGTENTEENRR(1)-FYRQLLLTADDR(3)				GST(40)-GST(108)	130	2.2e-11	7.73e-08	DEGDKWR(5)-YGVSRIAYSK(5)
Aldolase(257)-Aldolase(330)	40	1.09664e-17	YSHEEIAMATVTALRR(15)-RALANSLACQGK(1)				GST(175)-GST(182)	121	2.14e-17	2.86e-08	DAFPKLVCFK(5)-RIEAIPQIDK(1)
Aldolase(257)-Aldolase(303)	39	1.76595e-14	YSHEEIAMATVTALRR(15)-CPLLKPWALTFSYGRALQASALK(15)				GST(108)-GST(113)	109	7.43478e-13	3.27164e-14	YGVSRIAYSK(5)-IAYSKDFETLK(5)
Aldolase(42)-Aldolase(42)	35	1.92871e-10	RLQSIGTENTEENRR(1)-RLQSIGTENTEENRR(1)				GST(42)-GST(45)	90	2.96e-10	6.46004e-11	DEGDKWRNK(7)-KFELGLEFPNLPYYIDGDVK(1)
Aldolase(55)-Aldolase(59)	34	5.65119e-09	LQSIGTENTEENRR(13)-FYRQLLLTADDR(3)				GST(108)-GST(119)	85	3.49e-15	1.39925e-11	YGVSRIAYSK(5)-DFETLKVDFLSK(6)
Aldolase(148)-Aldolase(200)	31	1.62882e-23	WRCVLK(2)-RCQYVTEK(1)				GST(35)-GST(45)	84	2.66877e-23	7.03451e-25	LLLEYLEEKYEEHLYERDEGDKWR(17)-NKKFELGLEFPNLPYYIDGDVK(3)
Aldolase(56)-Aldolase(330)	22	4.88248e-30	RFYR(1)-RALANSLACQGK(1)				GST(42)-GST(125)	83	1.04e-07	6.91e-05	DEGDKWRNK(7)-VDFLSKLPEMLK(6)
Aldolase(55)-Aldolase(200)	20	2.18024e-11	LQSIGTENTEENRR(13)-RCQYVTEK(1)				GST(44)-GST(108)	82	3.7e-11	3.47833e-10	NKKFELGLEFPNLPYYIDGDVK(2)-YGVSRIAYSK(5)
Aldolase(91)-Aldolase(330)	18	2.01043e-10	ADDGRPFPQVIK(5)-RALANSLACQGK(1)				GST(87)-GST(103)	79	5.73e-11	0.0039	DKHNMLGGCPKER(11)-DIRYGVSR(3)
Aldolase(21)-Aldolase(42)	16	0.000271008	ELSDIAHRIVAPGK(8)-RLQSIGTENTEENRR(1)				GST(11)-GST(108)	73	8.23e-13	8.21467e-12	IKGLVQPTR(2)-YGVSRIAYSK(5)
Aldolase(148)-Aldolase(303)	15	0.000260117	WRCVLK(2)-CPLLKPWALTFSYGRALQASALK(15)				GST(87)-GST(108)	73	3.31e-16	2.52e-05	HNMLGGCPKER(9)-YGVSRIAYSK(5)
Aldolase(55)-Aldolase(148)	14	5.01058e-10	LQSIGTENTEENRR(13)-WRCVLK(2)				GST(42)-GST(131)	66	7.46e-06	5.74e-06	DEGDKWRNKK(7)-LPEMLKMFEDR(6)
Aldolase(148)-Aldolase(330)	12	2.86224e-13	WRCVLK(2)-RALANSLACQGK(1)				GST(35)-GST(44)	62	4.41912e-14	3.2639e-12	LLLEYLEEKYEEHLYERDEGDKWR(17)-NKKFELGLEFPNLPYYIDGDVK(2)
Aldolase(68)-Aldolase(303)	12	4.73384e-11	QLLLTADDRVNPCIGGVILFHETLYQK(9)-CPLLKPWALTFSYGRALQASALK(15)				GST(11)-GST(103)	60	4.47e-14	1.05e-07	IKGLVQPTR(2)-DIRYGVSR(3)
Aldolase(21)-Aldolase(330)	11	1.26512e-09	ELSDIAHRIVAPGK(8)-RALANSLACQGK(1)				GST(27)-GST(42)	58	4.26196e-11	2.44684e-07	LLLEYLEEKYEEHLYERDEGDK(9)-WRNKKFELGLEFPNLPYYIDGDVK(2)
Aldolase(42)-Aldolase(55)	9	1.42876e-06	RLQSIGTENTEENRR(1)-RLQSIGTENTEENRR(14)				GST(64)-GST(108)	58	1.27e-17	8.35e-08	DVKLTQSMAIIR(3)-YGVSRIAYSK(5)
Aldolase(200)-Aldolase(330)	8	1.72373e-14	RCQYVTEK(1)-RALANSLACQGK(1)				GST(103)-GST(125)	50	3.41e-14	6.64e-10	AEISMLEGAVLDIRYGVSR(14)-VDFLSKLPEMLK(6)
Aldolase(59)-Aldolase(330)	7	0.0437265	FYRQLLLTADDR(3)-RALANSLACQGK(1)				GST(64)-GST(136)	42	6.2e-15	6.85e-12	DVKLTQSMAIIR(3)-DRLCHK(2)
Aldolase(91)-Aldolase(303)	6	3.33974e-05	ADDGRPFPQVIK(5)-CPLLKPWALTFSYGRALQASALK(15)				GST(42)-GST(64)	36	6.16e-07	0.000568	DKWRNK(4)-DVKLTQSMAIIR(3)
Aldolase(55)-Aldolase(303)	6	0.0022648	LQSIGTENTEENRR(13)-CPLLKPWALTFSYGRALQASALK(15)				GST(182)-GST(191)	35	1.95e-12	7.12e-07	RIEAIPQI(1)-DKYLK(2)
Aldolase(68)-Aldolase(148)	5	0.027226	FYRQLLLTADDRVNPCIGGVILFHETLYQK(12)-WRCVLK(2)				GST(182)-GST(194)	35	1.14e-11	3.65e-08	RIEAIPQIDK(1)-YLKSSK(3)
Aldolase(91)-Aldolase(148)	5	4.52477e-09	ADDGRPFPQVIK(5)-WRCVLK(2)				GST(87)-GST(182)	35	2.45e-17	9.11202e-07	YIADKHNMLGGCPKER(14)-RIEAIPQIDK(1)
Aldolase(200)-Aldolase(257)	4	1.16803e-12	RCQYVTEK(1)-YSHEEIAMATVTALRR(15)				GST(103)-GST(218)	33	1.23e-05	0.000128	DIRYGVSR(3)-YIAWPLQGWQATFGGGDHPPKS(21)
Aldolase(148)-Aldolase(148)	4	1.69536e-07	DGADFAKWRCVLK(9)-DGADFAKWRCVLK(9)				GST(108)-GST(218)	32	5.59e-17	0.00216454	YGVSRIAYSK(5)-YIAWPLQGWQATFGGGDHPPKSDLVPR(21)
Aldolase(56)-Aldolase(200)	3	7.454e-10	RFYR(1)-RCQYVTEK(1)				GST(131)-GST(136)	29	2.34e-09	1.78e-08	LPEMLKMFE(6)-DRLCHK(2)
Aldolase(21)-Aldolase(91)	3	0.000989333	ELSDIAHRIVAPGK(8)-ADDGRPFPQVIK(5)				GST(180)-GST(182)	29	7.68e-11	0.00605	LVCFKK(5)-RIEAIPQIDK(1)
Aldolase(42)-Aldolase(257)	3	0.053741	RLQSIGTENTEENRR(1)-YSHEEIAMATVTALRR(15)				GST(35)-GST(125)	28	1.36951e-11	8.44142e-10	LLLEYLEEKYEEHLYERDEGDKWR(17)-VDFLSKLPEMLK(6)
Aldolase(148)-Aldolase(172)	3	0.42129	WRCVLK(2)-IGEHTPSALAIMENANVLARYASICQQNGIVPIVEPEILPDGDHDLKR(20)				GST(103)-GST(119)	27	4.38e-10	3.59e-06	DIRYGVSR(3)-DFETLKV(6)
Aldolase(200)-Aldolase(303)	2	6.53253e-07	RCQYVTEK(1)-CPLLKPWALTFSYGRALQASALK(15)				GST(125)-GST(182)	26	3.72692e-10	4.94502e-08	VDFLSKLPEMLK(6)-RIEAIPQIDK(1)
Aldolase(21)-Aldolase(56)	2	0.0247234	ELSDIAHRIVAPGK(8)-RFYRQLLLTADDRVNPCIGGVILFHETLYQK(1)				GST(64)-GST(103)	22	4.14e-11	8.56e-05	DVKLTQSMAIIR(3)-DIRYGVSR(3)
Aldolase(56)-Aldolase(68)	2	0.0494532	RFYR(1)-QLLLTADDRVNPCIGGVILFHETLYQK(9)				GST(119)-GST(136)	21	1.83e-09	4.84e-06	DFETLKV(6)-DRLCHK(2)
Aldolase(42)-Aldolase(68)	2	0.0622053	RLQSIGTENTEENRR(1)-QLLLTADDRVNPCIGGVILFHETLYQK(9)				GST(42)-GST(175)	21	0.00926	0.141	WRNKK(2)-DPMCLDAFPKLVCFK(10)
Aldolase(59)-Aldolase(172)	2	0.618277	FYRQLLLTADDRVNPCIGGVILFHETLYQKADDGR(3)-CVLKIGEHTPSALAIMENANVLARYASICQQNGIVPIVEPEILPDGDHDLKR(24)				GST(108)-GST(175)	15	5.98e-13	1.09e-06	YGVSRIAYSK(5)-DAFPKLVCFK(5)
							GST(64)-GST(182)	15	9.08e-14	1.11e-09	DVKLTQSMAIIR(3)-RIEAIPQIDK(1)
lysozyme(91)-lysozyme(130)	251	2.89867e-10	TPGSRNLCNIPCSALLSSDITASVNCAK(5)-IVSDGNGMNAWVAWRNR(15)				GST(78)-GST(182)	15	0.00014902	0.00050214	YIADKHNMLGGCPKER(5)-RIEAIPQIDK(1)
lysozyme(23)-lysozyme(132)	153	7.01882e-07	VFGRCELAAAMK(4)-NRCK(2)				GST(11)-GST(35)	14	1.63122e-08	7.16956e-05	IKGLVQPTR(2)-LLLEYLEEKYEEHLYERDEGDKWR(17)
lysozyme(32)-lysozyme(146)	153	7.51597e-05	RHGLDNYR(1)-GCRL(3)				GST(27)-GST(108)	13	4.95803e-08	2.93676e-06	LLLEYLEEKYEEHLYERDEGDKWR(9)-YGVSRIAYSK(5)
lysozyme(132)-lysozyme(143)	90	1.47358e-07	NRCK(2)-GTDVQAWIRGCR(9)				GST(73)-GST(78)	11	1.41e-23	2.97e-10	LTQSMAIIRYIA(9)-DKHNMLGGCPK(2)
lysozyme(39)-lysozyme(130)	80	5.18506e-08	HGLDNYRGYSLGNWVCAAK(7)-KIVSDGNGMNAWVAWRNR(16)				GST(140)-GST(182)	10	3.81e-06	0.0752	LCHKTYLNG(4)-RIEAIPQIDK(1)
lysozyme(63)-lysozyme(86)	80	5.29046e-06	FESNFNTQATNRNTDGSTDYGILQINSR(12)-WWCNDGRTPGSR(7)				GST(87)-GST(89)	10	3.93e-07	0.000173	DKHNMLGGCPKER(11)-ERAEISMLEGAVL(2)
lysozyme(23)-lysozyme(143)	72	4.65351e-12	VFGRCELAAAMK(4)-GTDVQAWIRGCR(9)				GST(40)-GST(103)	9	3.44e-05	0.0478	DKWR(2)-DIRYGVSR(3)
lysozyme(39)-lysozyme(91)	61	1.8268e-09	HGLDNYRGYSLGNWVCAAK(7)-TPGSRNLCNIPCSALLSSDITASVNCAK(5)				GST(78)-GST(103)	9	0.00144	0.29	DKHNMLGGCPK(2)-DIRYGVSR(3)
lysozyme(32)-lysozyme(91)	59	5.82929e-07	RHGLDNYR(1)-TPGSRNLCNIPCSALLSSDITASVNCAK(5)				GST(42)-GST(87)	8	4.3473e-07	0.000191439	WRNKKFELGLEFPNLPYYIDGDVK(2)-HNMLGGCPKERAEISMLEGAVLDIR(9)
lysozyme(32)-lysozyme(32)	54	2.68288e-14	RHGLDNYR(1)-RHGLDNYR(1)				GST(103)-GST(175)	7	1.99e-06	0.00117	DIRYGVSR(3)-DAFPKLVCFK(5)
lysozyme(39)-lysozyme(132)	48	1.14203e-06	HGLDNYRGYSLGNWVCAAK(7)-NRCK(2)				GST(35)-GST(119)	6	2.33035e-11	0.000272478	LLLEYLEEKYEEHLYERDEGDKWR(17)-DFETLKVDFLSK(6)
lysozyme(91)-lysozyme(132)	47	4.3345e-06	TPGSRNLCNIPCSALLSSDITASVNCAK(5)-NRCK(2)				GST(9)-GST(103)	6	1.41e-07	0.00122	MSPILGYWKIK(9)-DIRYGVSR(3)
lysozyme(130)-lysozyme(146)	43	0.000688264	KIVSDGNGMNAWVAWRNR(16)-GCRL(3)				GST(44)-GST(89)	5	0.00289565	0.000235664	WRNKKFELGLEFPNLPYYIDGDVK(4)-HNMLGGCPKERAEISMLEGAVLDIR(11)
lysozyme(32)-lysozyme(63)	43	2.91945e-07	RHGLDNYR(1)-FESNFNTQATNRNTDGSTDYGILQINSR(12)				GST(78)-GST(89)	5	0.0005	0.246	DKHNMLGGCPK(2)-ERAEISMLEGAVL(2)
lysozyme(32)-lysozyme(143)	42	1.18703e-10	RHGLDNYR(1)-GTDVQAWIRGCR(9)				GST(9)-GST(108)	5	6.48e-18	3.57e-06	MSPILGYWKIK(9)-YGVSRIAYSK(5)
lysozyme(39)-lysozyme(63)	40	8.85871e-06	HGLDNYRGYSLGNWVCAAK(7)-FESNFNTQATNRNTDGSTDYGILQINSR(12)				GST(35)-GST(218)	4	6.72006e-16	5.15927e-07	LLLEYLEEKYEEHLYERDEGDKWR(17)-YIAWPLQGWQATFGGGDHPPKSDLVPR(21)
lysozyme(63)-lysozyme(132)	39	7.83677e-05	FESNFNTQATNRNTDGSTDYGILQINSR(12)-NRCK(2)				GST(103)-GST(197)	3	0.00205348	0.153323	ERAEISMLEGAVLDIRYGVSR(16)-SSKYIAWPLQGWQATFGGGDHPPKSDLVPR(3)
lysozyme(32)-lysozyme(132)	37	3.86788e-06	RHGLDNYR(1)-NRCK(2)				GST(11)-GST(42)	3	7.03e-05	0.0555	IKGLVQPTR(2)-DKWRNK(4)
lysozyme(39)-lysozyme(146)	35	0.000149688	HGLDNYRGYSLGNWVCAAK(7)-GCRL(3)				GST(40)-GST(73)	3	5.67e-12	1.19e-05	DKWR(2)-LTQSMAIIRYIA(9)
lysozyme(130)-lysozyme(132)	30	2.17865e-05	IVSDGNGMNAWVAWRNR(15)-NRCK(2)				GST(42)-GST(78)	3	0.00421	0.55	WRNK(2)-YIADKHNMLGGCPKER(5)
lysozyme(79)-lysozyme(91)	29	1.50864e-06	NTDGSTDYGILQINSRWWCNDGR(16)-TPGSRNLCNIPCSALLSSDITASVNCAK(5)				GST(73)-GST(140)	3	7.31e-19	5.94e-05	LTQSMAIIRYIA(9)-DRLCHKTYLNG(6)
lysozyme(39)-lysozyme(79)	28	5.66323e-07	HGLDNYRGYSLGNWVCAAK(7)-NTDGSTDYGILQINSRWWCNDGR(16)				GST(78)-GST(108)	3	0.00294	0.00126	DKHNMLGGCPK(2)-YGVSRIAYSK(5)
lysozyme(39)-lysozyme(86)	27	4.89785e-05	HGLDNYRGYSLGNWVCAAK(7)-WWCNDGRTPGSR(7)
lysozyme(32)-lysozyme(39)	26	1.81341e-06	RHGLDNYR(1)-HGLDNYRGYSLGNWVCAAK(7)				lactoferrin(106)-lactoferrin(263)	668	6.10272e-20	5.86485e-15	LRPVAAEVYGTERQPR(13)-FKDCHLAR(2)
lysozyme(63)-lysozyme(91)	25	2.28027e-07	FESNFNTQATNRNTDGSTDYGILQINSR(12)-TPGSRNLCNIPCSALLSSDITASVNCAK(5)				lactoferrin(463)-lactoferrin(599)	566	3.43491e-20	1.15e-20	RSDTSLTWNSVK(1)-LADFALLCLDGKR(12)
lysozyme(79)-lysozyme(130)	24	3.00355e-05	NTDGSTDYGILQINSRWWCNDGR(16)-KIVSDGNGMNAWVAWRNR(16)				lactoferrin(630)-lactoferrin(672)	455	1.52e-40	3.72e-43	LKQVLLHQQAK(2)-NLLFNDNTECLARLHGK(13)
lysozyme(32)-lysozyme(86)	21	3.90241e-07	RHGLDNYR(1)-WWCNDGRTPGSR(7)				lactoferrin(106)-lactoferrin(261)	393	8.88074e-13	7.1e-21	LRPVAAEVYGTERQPR(13)-KPVDKFKDCHLAR(5)
lysozyme(86)-lysozyme(132)	20	6.80463e-06	WWCNDGRTPGSR(7)-NRCK(2)				lactoferrin(463)-lactoferrin(601)	349	2.13e-20	1.05e-39	RSDTSLTWNSVK(1)-KPVTEAR(1)
lysozyme(63)-lysozyme(146)	18	0.0081267	FESNFNTQATNRNTDGSTDYGILQINSR(12)-GCRL(3)				lactoferrin(109)-lactoferrin(263)	245	1.21063e-15	2.83976e-12	QPRTHYYAVAVVK(3)-FKDCHLAR(2)
lysozyme(32)-lysozyme(130)	17	2.72538e-06	RHGLDNYR(1)-KIVSDGNGMNAWVAWRNR(16)				lactoferrin(47)-lactoferrin(305)	231	4.73e-09	2.23e-06	CFQWQRNMRKVR(9)-DKSPKFQLFGSPSGQK(5)
lysozyme(32)-lysozyme(79)	17	0.000113728	RHGLDNYR(1)-NTDGSTDYGILQINSRWWCNDGR(16)				lactoferrin(44)-lactoferrin(305)	191	1.02e-17	1.14e-18	CFQWQRNMR(6)-DKSPKFQLFGSPSGQK(5)
lysozyme(39)-lysozyme(143)	13	1.31782e-08	HGLDNYRGYSLGNWVCAAK(7)-GTDVQAWIRGCR(9)				lactoferrin(263)-lactoferrin(710)	183	3.11402e-18	1.44235e-15	KPVDKFKDCHLAR(7)-CSTSPLLEACEFLRK(14)
lysozyme(86)-lysozyme(91)	12	0.0202503	WWCNDGRTPGSR(7)-TPGSRNLCNIPCSALLSSDITASVNCAK(5)				lactoferrin(353)-lactoferrin(364)	163	5.67e-21	1.26e-36	KSEEEVAAR(1)-ARVVWCAVGEQELR(2)
lysozyme(91)-lysozyme(146)	10	0.00160687	TPGSRNLCNIPCSALLSSDITASVNCAK(5)-GCRL(3)				lactoferrin(109)-lactoferrin(261)	141	6.40763e-13	4.02e-11	QPRTHYYAVAVVK(3)-KPVDKFKDCHLAR(5)
lysozyme(143)-lysozyme(146)	9	0.128037	CKGTDVQAWIRGCR(11)-GCRL(3)				lactoferrin(353)-lactoferrin(362)	138	2.21944e-18	1.65e-33	KSEEEVAAR(1)-RARVVWCAVGEQELR(1)
lysozyme(130)-lysozyme(143)	7	0.000783356	KIVSDGNGMNAWVAWRNR(16)-GTDVQAWIRGCR(9)				lactoferrin(140)-lactoferrin(353)	137	4.33e-26	6.5e-34	SCHTGLRR(7)-KSEEEVAAR(1)
lysozyme(23)-lysozyme(146)	7	0.0304478	VFGRCELAAAMK(4)-GCRL(3)				lactoferrin(24)-lactoferrin(283)	135	5.42338e-21	4.53263e-20	RSVQWCAVSQPEATK(1)-SVNGKEDAIWNLLR(5)
lysozyme(23)-lysozyme(32)	4	7.77426e-05	VFGRCELAAAMK(4)-RHGLDNYR(1)				lactoferrin(50)-lactoferrin(305)	103	4.93101e-12	1.67638e-11	VRGPPVSCIK(2)-SPKFQLFGSPSGQK(3)
lysozyme(79)-lysozyme(132)	3	0.000717887	NTDGSTDYGILQINSRWWCNDGR(16)-NRCK(2)				lactoferrin(44)-lactoferrin(58)	94	3.98e-16	2.99e-13	CFQWQRNMR(6)-GPPVSCIKR(8)
lysozyme(91)-lysozyme(143)	2	0.000602735	TPGSRNLCNIPCSALLSSDITASVNCAK(5)-GTDVQAWIRGCR(9)				lactoferrin(58)-lactoferrin(73)	78	2.41e-13	4.8e-16	GPPVSCIKR(8)-DSPIQCIQAIAENRA(14)
lysozyme(79)-lysozyme(146)	2	0.169446	NTDGSTDYGILQINSRWWCNDGR(16)-GCRL(3)				lactoferrin(106)-lactoferrin(300)	75	1.58545e-06	7.00836e-06	LRPVAAEVYGTERQPR(13)-FGKDK(3)
							lactoferrin(244)-lactoferrin(263)	59	1.18504e-15	1.20186e-09	ESTVFEDLSDEAERDEYELLCPDNTR(14)-FKDCHLAR(2)
PUD2(97)-PUD1(110)	11	0.0454304	SYIEHAKFISDSRSWK(13)-VRILGEAWR(2)				lactoferrin(283)-lactoferrin(292)	59	1.97e-15	1.42e-15	SVNGKE(5)-DAIWNLLRQAQEK(8)
PUD2(97)-PUD2(151)	10	0.0477472	QIETNLDDKNGVVDGKVRILGEAWRSGHPDGADWK(18)-VLEKEVQFVSKSGTSTTDFYRHDV(21)				lactoferrin(257)-lactoferrin(607)	51	0.00414	0.00302	KPVDK(1)-PVTEARSCHLAMAPNHAVVSR(6)
PUD1(13)-PUD2(151)	10	0.00080654	MSTDPTPPQLTRRTAK(13)-EVQFVSKSGTSTTDFYRHDV(17)				lactoferrin(450)-lactoferrin(676)	43	2.0656e-12	6.32e-10	SQQSSDPDPNCVDRPVEGYLAVAVVR(14)-LHGKTTYEK(4)
PUD1(13)-PUD2(104)	6	0.159555	RTAKVSIDNQTGSHFK(1)-ILGEAWRSGHPDGADWK(7)				lactoferrin(607)-lactoferrin(676)	41	1.21201e-10	2.33893e-07	RKPVTEARSCHLAMAPNHAVVSR(8)-LHGKTTYEK(4)
PUD1(13)-PUD2(97)	6	0.511976	STDPTPPQLTRRTAK(12)-VRILGEAWRSGHPDGADWKK(2)				lactoferrin(463)-lactoferrin(587)	40	1.65999e-15	2.49653e-20	RSDTSLTWNSVK(1)-DLKLADFALLCLDGK(3)
PUD1(13)-PUD1(110)	6	0.0136329	RTAK(1)-FISDSRSWK(6)				lactoferrin(672)-lactoferrin(681)	39	4.17088e-11	2.6198e-05	NLLFNDNTECLARLHGK(13)-TTYEKYLGPQYVAGITNLKK(5)
PUD1(12)-PUD1(84)	5	0.0810013	STDPTPPQLTRR(11)-EIFKSVAYNTGFLTTGVDNWLVDGTMVQERTEVDNKGHQIGK(30)				lactoferrin(230)-lactoferrin(261)	38	1.61e-07	5.99e-11	DVAFIRESTVFE(6)-KPVDKFK(5)
PUD1(110)-PUD2(151)	5	0.190411	KSYIEHAKFISDSRSWK(14)-EVQFVSKSGTSTTDFYRHDV(17)				lactoferrin(261)-lactoferrin(269)	38	2.81e-08	2.68e-10	KPVDKFK(5)-DCHLARVPSHAVVAR(6)
PUD2(97)-PUD2(97)	2	0.0667886	QIETNLDDKNGVVDGKVRILGEAWR(18)-VRILGEAWR(2)				lactoferrin(47)-lactoferrin(302)	31	1.53525e-10	0.000326374	CFQWQRNMRKVR(9)-DKSPKFQLFGSPSGQK(2)
							lactoferrin(47)-lactoferrin(58)	29	0.000101587	5.95e-05	NMRK(3)-VRGPPVSCIKR(10)
							lactoferrin(566)-lactoferrin(642)	28	2.2081e-13	6.82578e-05	CLAENAGDVAFVKDVTVLQNTDGNNNEAWAK(13)-FGRNGSDCPDKFCLFQSETK(3)
							lactoferrin(353)-lactoferrin(462)	26	0.000815485	0.0654603	KSEEEVAAR(1)-PVEGYLAVAVVRRSDTSLTWNSVK(12)
							lactoferrin(681)-lactoferrin(710)	26	5.19689e-14	8.71191e-14	TTYEKYLGPQYVAGITNLKK(5)-CSTSPLLEACEFLRK(14)
							lactoferrin(73)-lactoferrin(283)	26	6.26e-07	1.43e-28	DSPIQCIQAIAENRA(14)-SVNGKE(5)
							lactoferrin(292)-lactoferrin(302)	25	3.57e-08	1.01e-13	DAIWNLLRQAQEK(8)-DKSPK(2)
							lactoferrin(376)-lactoferrin(650)	25	4.2e-22	5.26e-20	VVWCAVGEQELRK(12)-DKFCLFQSETK(2)
							lactoferrin(659)-lactoferrin(672)	25	0.000167303	0.00101409	FCLFQSETKNLLFNDNTECLAR(9)-NLLFNDNTECLARLHGK(13)
							lactoferrin(263)-lactoferrin(672)	22	0.0046527	0.00740733	FKDCHLARVPSHAVVAR(2)-NLLFNDNTECLARLHGK(13)
							lactoferrin(230)-lactoferrin(263)	21	5.3818e-12	8.66564e-09	DGAGDVAFIRESTVFEDLSDEAERDEYELLCPDNTR(10)-FKDCHLAR(2)
							lactoferrin(376)-lactoferrin(659)	21	2.43e-14	1.11e-12	VVWCAVGEQELRK(12)-NGSDCPDKFCLFQSETKNLLFNDNTECLAR(17)
							lactoferrin(600)-lactoferrin(676)	19	0.000132436	0.00197149	RKPVTEARSCHLAMAPNHAVVSR(1)-LHGKTTYEK(4)
							lactoferrin(256)-lactoferrin(599)	17	2.03e-06	2.95e-07	DEYELLCPDNTRK(12)-DFALLCLDGKRK(10)
							lactoferrin(44)-lactoferrin(297)	16	1.91e-06	4.33e-10	CFQWQRNMR(6)-QAQEKFGK(5)
							lactoferrin(599)-lactoferrin(607)	13	1.3178e-05	0.00386936	LADFALLCLDGKRK(12)-PVTEARSCHLAMAPNHAVVSR(6)
							lactoferrin(106)-lactoferrin(297)	12	8.33e-07	2.16e-11	LRPVAAEVYGTERQPR(13)-QAQEKFGK(5)
							lactoferrin(44)-lactoferrin(302)	12	3.11e-08	1.39e-05	CFQWQRNMRKVR(6)-DKSPKFQLFGSPSGQK(2)
							lactoferrin(297)-lactoferrin(329)	11	9.14e-06	1.09e-10	QAQEKFGK(5)-DSAIGFSRVPPR(8)
							lactoferrin(24)-lactoferrin(406)	10	8.56e-08	0.00122	RSVQWCAVSQPEATK(1)-DCIALVLKGEA(8)
							lactoferrin(230)-lactoferrin(321)	9	9.4849e-24	1.8347e-08	DGAGDVAFIRESTVFEDLSDEAERDEYELLCPDNTR(10)-DLLFKDSAIGFSR(5)
							lactoferrin(261)-lactoferrin(710)	9	7.37959e-09	0.000171191	KPVDKFKDCHLAR(5)-CSTSPLLEACEFLRK(14)
							lactoferrin(106)-lactoferrin(302)	8	5.33217e-05	0.00162066	LRPVAAEVYGTERQPR(13)-DKSPK(2)
							lactoferrin(230)-lactoferrin(300)	8	0.00217546	0.00809717	DGAGDVAFIRESTVFEDLSDEAERDEYELLCPDNTR(10)-FGKDK(3)
							lactoferrin(24)-lactoferrin(297)	7	3.47448e-05	0.000187916	RSVQWCAVSQPEATK(1)-QAQEKFGK(5)
							lactoferrin(23)-lactoferrin(283)	6	1.23e-07	5.91e-07	RRSVQWCAVSQPEATK(1)-SVNGKE(5)
							lactoferrin(24)-lactoferrin(639)	5	0.00858393	0.714044	RSVQWCAVSQPEATK(1)-QVLLHQQAKFGRNGSDCPDK(9)
							lactoferrin(257)-lactoferrin(362)	5	0.00616796	0.0166159	KPVDK(1)-RARVVWCAVGEQELR(1)
							lactoferrin(695)-lactoferrin(710)	5	2.22861e-08	0.000687597	YLGPQYVAGITNLKK(14)-CSTSPLLEACEFLRK(14)
							lactoferrin(109)-lactoferrin(257)	4	1.68397e-05	0.000271326	QPRTHYYAVAVVK(3)-KPVDKFKDCHLAR(1)
							lactoferrin(283)-lactoferrin(329)	4	1.94e-07	1.31e-09	SVNGKE(5)-DSAIGFSRVPPR(8)
							lactoferrin(106)-lactoferrin(257)	3	2.53961e-12	0.00338622	LRPVAAEVYGTERQPR(13)-KPVDKFKDCHLAR(1)
							lactoferrin(106)-lactoferrin(305)	3	3.99e-07	0.102	LRPVAAEVYGTERQPR(13)-DKSPKFQLFGSPSGQK(5)
							lactoferrin(256)-lactoferrin(321)	3	0.00889303	0.335656	ESTVFEDLSDEAERDEYELLCPDNTRK(26)-DLLFKDSAIGFSR(5)
							lactoferrin(463)-lactoferrin(630)	3	4.65e-07	8.32e-08	RSDTSLTWNSVK(1)-LKQVLLHQQAK(2)
							lactoferrin(520)-lactoferrin(536)	3	7.87e-06	0.366	DEYFSQSCAPGSDPRSNLCALCIG(15)-DEQGENKCVPNSNER(7)
							lactoferrin(59)-lactoferrin(650)	3	7.9e-11	0.541	GPPVSCIKRDSPIQCIQAIAENRA(9)-DKFCLFQSETKNLLFN(2)
							lactoferrin(73)-lactoferrin(630)	3	0.000119	0.000243	DSPIQCIQAIAENRA(14)-LKQVLLHQQAK(2)
							Aldolase(107)-Aldolase(133)	999	6.29e-17	8.54684e-16	GGVVGIKVDK(7)-VDKGVVPLAGTNGETTTQGLDGLSERCAQYK(26)
							Aldolase(42)-Aldolase(311)	398	4.95e-31	2.17831e-10	RLQSIGTENTEENRR(1)-ALQASALKAWGGKK(8)
							Aldolase(12)-Aldolase(200)	193	1.23e-27	3.97362e-15	PHSHPALTPEQKK(12)-RCQYVTEK(1)
							Aldolase(12)-Aldolase(21)	176	4.96e-22	7.52e-08	PHSHPALTPEQKK(12)-ELSDIAHRIVAPGK(8)
							Aldolase(42)-Aldolase(152)	156	1.09e-20	1.06539e-11	RLQSIGTENTEENRR(1)-CVLKIGEHTPSALAIMENANVLAR(4)
							Aldolase(41)-Aldolase(55)	141	2.17e-17	2.37462e-11	GILAADESTGSIAKR(14)-LQSIGTENTEENRR(13)
							Aldolase(41)-Aldolase(303)	136	1.72383e-15	1.0678e-07	GILAADESTGSIAKR(14)-CPLLKPWALTFSYGRALQASALK(15)
							Aldolase(42)-Aldolase(316)	130	6.63e-11	9.6165e-08	RLQSIGTENTEENRR(1)-AWGGKK(5)
							Aldolase(55)-Aldolase(110)	122	6.74e-12	8.14713e-09	LQSIGTENTEENRR(13)-VDKGVVPLAGTNGETTTQGLDGLSER(3)
							Aldolase(42)-Aldolase(317)	103	2.21e-12	1.94523e-08	RLQSIGTENTEENRR(1)-KENLK(1)
							Aldolase(55)-Aldolase(317)	66	3.08e-14	9.6828e-10	RLQSIGTENTEENRR(14)-KENLK(1)
							Aldolase(199)-Aldolase(257)	61	0.000829	2.06e-06	DLKR(3)-YSHEEIAMATVTALRR(15)
							Aldolase(200)-Aldolase(207)	61	1.75e-18	7.70794e-10	RCQYVTEK(1)-CQYVTEKVLAAVYK(7)
							Aldolase(41)-Aldolase(148)	60	1.29e-16	8.4283e-07	GILAADESTGSIAKR(14)-WRCVLK(2)
							Aldolase(41)-Aldolase(59)	57	1.7e-09	0.001	DESTGSIAKR(9)-FYRQLLLTA(3)
							Aldolase(21)-Aldolase(41)	56	1.7e-14	3.02e-07	ELSDIAHRIVAPGK(8)-GILAADESTGSIAKR(14)
							Aldolase(110)-Aldolase(133)	49	1.54e-15	1.54e-05	DKGVVPLAGTNGETTTQGL(2)-DGLSERCAQYK(6)
							Aldolase(41)-Aldolase(56)	46	2.19e-17	3.3e-13	DESTGSIAKR(9)-RFYR(1)
							Aldolase(42)-Aldolase(146)	42	1.17e-07	0.000389	RLQSIGTENTEENRR(1)-DFAKWR(4)
							Aldolase(55)-Aldolase(107)	40	8.12e-17	6.61e-07	LQSIGTENTEENRR(13)-GGVVGIKVDK(7)
							Aldolase(21)-Aldolase(199)	37	5.57e-06	1.59e-06	DIAHRIVAPGK(5)-DLKR(3)
							Aldolase(199)-Aldolase(200)	33	2.68e-06	6.96e-06	DLKR(3)-RCQYVTEK(1)
							Aldolase(27)-Aldolase(55)	33	1.32e-07	0.0843	IVAPGKGILAA(6)-LQSIGTENTEENRR(13)
							Aldolase(41)-Aldolase(91)	33	1.85e-06	1.06e-06	DESTGSIAKR(9)-ADDGRPFPQVIK(5)
							Aldolase(86)-Aldolase(91)	30	4.05e-24	3.55e-06	DDRVNPCIGGVILFHETLYQKA(21)-DDGRPFPQVIK(4)
							Aldolase(59)-Aldolase(110)	29	3.41e-08	0.000383	FYRQLLLTA(3)-DKGVVPLAGTNGETTTQGL(2)
							Aldolase(91)-Aldolase(199)	28	1.47e-06	5.82e-05	ADDGRPFPQVIK(5)-DLKR(3)
							Aldolase(91)-Aldolase(110)	27	1.36e-12	3.05e-06	ADDGRPFPQVIK(5)-VDKGVVPLAGTNGETTTQGLDGLSER(3)
							Aldolase(317)-Aldolase(330)	26	3.57e-11	4.74068e-08	KENLK(1)-RALANSLACQGK(1)
							Aldolase(110)-Aldolase(330)	25	5.97e-23	0.000145	VDKGVVPLAGTNGETTTQGL(3)-RALANSLACQGK(1)
							Aldolase(55)-Aldolase(146)	25	2.26e-08	0.000266	LQSIGTENTEENRR(13)-DFAKWR(4)
							Aldolase(110)-Aldolase(148)	22	8.76e-12	0.00179	VDKGVVPLAGTNGETTTQGLDGLSER(3)-WRCVLK(2)
							Aldolase(91)-Aldolase(321)	22	7.06136e-09	1.84058e-08	ADDGRPFPQVIK(5)-ENLKAAQEEYVKR(4)
							Aldolase(148)-Aldolase(311)	21	7.39383e-07	5.94378e-05	WRCVLK(2)-ALQASALKAWGGK(8)
							Aldolase(42)-Aldolase(110)	21	2.7e-14	0.00601575	RLQSIGTENTEENRR(1)-VDKGVVPLAGTNGETTTQGLDGLSER(3)
							Aldolase(13)-Aldolase(21)	20	2.5e-05	2.65e-06	KELS(1)-DIAHRIVAPGK(5)
							Aldolase(139)-Aldolase(148)	20	1.00001e-06	3.52238e-11	KDGADFAK(1)-WRCVLK(2)
							Aldolase(27)-Aldolase(42)	20	7.55e-08	0.0161	IVAPGKGILAA(6)-RLQSIGTENTEENRR(1)
							Aldolase(91)-Aldolase(100)	20	1.84e-11	9.50707e-11	ADDGRPFPQVIK(5)-SKGGVVGIK(2)
							Aldolase(133)-Aldolase(199)	19	0.000186	0.00411	DGLSERCAQYKK(6)-DLKR(3)
							Aldolase(55)-Aldolase(100)	19	1.24e-09	0.0568264	LQSIGTENTEENRR(13)-SKGGVVGIK(2)
							Aldolase(55)-Aldolase(199)	19	1.82e-10	7.97e-05	LQSIGTENTEENRR(13)-DLKR(3)
							Aldolase(55)-Aldolase(311)	18	3.75e-06	0.00257	LQSIGTENTEENRR(13)-ALQASALKAWGGKK(8)
							Aldolase(59)-Aldolase(317)	18	1.89e-12	1.15847e-07	FYRQLLLTADDR(3)-KENLK(1)
							Aldolase(42)-Aldolase(199)	17	0.000293	0.0276	RLQSIGTENTEENRR(1)-DLKR(3)
							Aldolase(152)-Aldolase(303)	15	3.72919e-19	5.01273e-08	CVLKIGEHTPSALAIMENANVLAR(4)-CPLLKPWALTFSYGRALQASALK(15)
							Aldolase(42)-Aldolase(107)	14	3.89e-16	0.000277	RLQSIGTENTEENRR(1)-SKGGVVGIKV(9)
							Aldolase(1)-Aldolase(200)	13	0.00127	0.161	PHSHPALTPEQK(1)-DLKRCQYVTEK(4)
							Aldolase(12)-Aldolase(56)	13	1.43933e-07	6.7557e-21	PHSHPALTPEQKK(12)-RFYR(1)
							Aldolase(41)-Aldolase(133)	13	1.53e-06	4.2e-05	DESTGSIAKR(9)-DGLSERCAQYKK(6)
							Aldolase(27)-Aldolase(59)	12	1.57e-06	0.0109	IVAPGKGILAADESTGSIAK(6)-FYRQLLLTADDR(3)
							Aldolase(41)-Aldolase(257)	12	9.34e-05	0.00143	DESTGSIAKR(9)-YSHEEIAMATVTALRR(15)
							Aldolase(59)-Aldolase(107)	12	1.65e-07	0.00116	FYRQLLLTA(3)-SKGGVVGIKV(9)
							Aldolase(91)-Aldolase(317)	12	8.26119e-05	9.91347e-07	ADDGRPFPQVIK(5)-KENLK(1)
							Aldolase(321)-Aldolase(330)	11	5.73e-14	3.27e-06	ENLKAAQEEYVK(4)-RALANSLACQGK(1)
							Aldolase(91)-Aldolase(139)	11	2.91619e-11	1.15687e-12	ADDGRPFPQVIK(5)-KDGADFAK(1)
							Aldolase(12)-Aldolase(55)	10	0.000115221	0.00288029	PHSHPALTPEQKK(12)-RLQSIGTENTEENRR(14)
							Aldolase(55)-Aldolase(138)	10	5.15e-11	7.87e-08	LQSIGTENTEENRR(13)-CAQYKK(5)
							Aldolase(55)-Aldolase(329)	10	0.000180995	0.000608418	LQSIGTENTEENRR(13)-AAQEEYVKR(8)
							Aldolase(56)-Aldolase(317)	10	1.40525e-07	8.84102e-20	RFYR(1)-KENLK(1)
							Aldolase(148)-Aldolase(199)	9	6.93e-06	0.000424	WRCVLK(2)-DLKR(3)
							Aldolase(56)-Aldolase(110)	9	2.1e-11	0.0653	RFYR(1)-VDKGVVPLAGTNGETTTQGL(3)
							Aldolase(12)-Aldolase(42)	8	6.53e-05	0.0864	PHSHPALTPEQKK(12)-RLQSIGTENTEENRR(1)
							Aldolase(91)-Aldolase(107)	8	2.39e-12	1.26e-06	ADDGRPFPQVIK(5)-SKGGVVGIKV(9)
							Aldolase(59)-Aldolase(100)	7	4.53e-09	4.4e-05	FYRQLLLTA(3)-SKGGVVGIK(2)
							Aldolase(12)-Aldolase(59)	6	0.000137	0.00355	PHSHPALTPEQKK(12)-FYRQLLLTA(3)
							Aldolase(133)-Aldolase(146)	6	3.69e-06	0.00245	DGLSERCAQYK(6)-DFAKWR(4)
							Aldolase(146)-Aldolase(303)	6	3.57411e-08	3.10898e-05	DGADFAKWR(7)-CPLLKPWALTFSYGRALQASALK(15)
							Aldolase(311)-Aldolase(330)	6	3.38e-09	0.0442	ALQASALKAWGGKK(8)-RALANSLACQGK(1)
							Aldolase(42)-Aldolase(100)	6	1.19178e-09	2.90958e-06	RLQSIGTENTEENRR(1)-SKGGVVGIK(2)
							Aldolase(55)-Aldolase(139)	6	6.03905e-11	0.000158109	LQSIGTENTEENRR(13)-KDGADFAK(1)
							Aldolase(133)-Aldolase(139)	5	3.01471e-08	0.000371913	GVVPLAGTNGETTTQGLDGLSERCAQYK(23)-KDGADFAK(1)
							Aldolase(55)-Aldolase(86)	5	4.74e-07	0.0426	LQSIGTENTEENRR(13)-DDRVNPCIGGVILFHETLYQKA(21)
							Aldolase(27)-Aldolase(68)	4	2.04e-06	0.0207	IVAPGKGILAA(6)-DDRVNPCIGGVILFHETLYQK(3)
							Aldolase(55)-Aldolase(152)	4	2.76e-07	0.188	RLQSIGTENTEENRR(14)-CVLKIGEHTPSALAIMENANVLAR(4)
							Aldolase(91)-Aldolase(152)	4	0.000697	0.316	DDGRPFPQVIKSK(4)-CVLKIGEHTPSALAIMENANVLAR(4)
							Aldolase(110)-Aldolase(200)	3	0.00139	0.497	DKGVVPLAGTNGETTTQGL(2)-DHDLKRCQYVTEKVLAAVYK(6)
							Aldolase(27)-Aldolase(56)	3	3.77e-06	0.436	IVAPGKGILAA(6)-LQSIGTENTEENRRFYR(14)
							Aldolase(42)-Aldolase(293)	3	0.00763072	0.000483063	GILAADESTGSIAKRLQSIGTENTEENRR(15)-CPLLKPWALTFSYGR(5)
							Aldolase(59)-Aldolase(199)	3	2.99e-07	0.000151	FYRQLLLTA(3)-DLKR(3)
							Aldolase(68)-Aldolase(152)	3	5.55369e-14	0.00114724	QLLLTADDRVNPCIGGVILFHETLYQK(9)-WRCVLKIGEHTPSALAIMENANVLAR(6)
							lysozyme(114)-lysozyme(130)	13	2.35e-20	5.91e-06	NLCNIPCSALLSSDITASVNCAKK(23)-IVSDGNGMNAWVAWRNR(15)
							lysozyme(114)-lysozyme(132)	45	1.18e-10	4.01e-06	NLCNIPCSALLSSDITASVNCAKKIVSDGNGMNAWVAWR(23)-NRCK(2)
							lysozyme(114)-lysozyme(146)	23	1.73e-06	0.00654	NLCNIPCSALLSSDITASVNCAKK(23)-GCRL(3)
							lysozyme(115)-lysozyme(130)	123	2.85e-08	9.63e-06	KIVS(1)-DGNGMNAWVAWRNR(12)
							lysozyme(115)-lysozyme(132)	205	2.73972e-10	1.84442e-09	KIVSDGNGMNAWVAWR(1)-NRCK(2)
							lysozyme(115)-lysozyme(143)	53	4.97866e-28	2.51254e-07	KIVSDGNGMNAWVAWR(1)-GTDVQAWIRGCR(9)
							lysozyme(115)-lysozyme(146)	81	0.000147309	4.24985e-05	KIVSDGNGMNAWVAWR(1)-GCRL(3)
							lysozyme(130)-lysozyme(134)	341	1.62386e-48	1.19143e-10	KIVSDGNGMNAWVAWRNR(16)-CKGTDVQAWIR(2)
							lysozyme(132)-lysozyme(134)	125	2.23e-06	3.41877e-08	NRCK(2)-CKGTDVQAWIR(2)
							lysozyme(134)-lysozyme(143)	53	8.44512e-35	9.88909e-18	CKGTDVQAWIR(2)-GTDVQAWIRGCR(9)
							lysozyme(134)-lysozyme(146)	55	0.0020567	0.000100306	CKGTDVQAWIR(2)-GCRL(3)
							lysozyme(23)-lysozyme(115)	11	0.000246	0.0192	VFGRCELAAAMK(4)-KIVS(1)
							lysozyme(23)-lysozyme(31)	5	4.68e-08	0.00154	VFGRCELAAAMK(4)-CELAAAMKR(8)
							lysozyme(23)-lysozyme(51)	389	3.56e-21	1.29546e-09	VFGRCELAAAMK(4)-GYSLGNWVCAAKFESNFNTQATNR(12)
							lysozyme(31)-lysozyme(130)	7	2.99e-26	1.25971e-08	CELAAAMKR(8)-KIVSDGNGMNAWVAWRNR(16)
							lysozyme(31)-lysozyme(132)	205	4.05558e-10	5.79127e-10	CELAAAMKR(8)-NRCK(2)
							lysozyme(31)-lysozyme(143)	726	1.44e-40	3.68e-16	CELAAAMKR(8)-GTDVQAWIRGCR(9)
							lysozyme(31)-lysozyme(146)	1291	1.6e-10	1.74019e-07	CELAAAMKR(8)-GCRL(3)
							lysozyme(31)-lysozyme(32)	66	7.08788e-23	1.67832e-14	CELAAAMKR(8)-RHGLDNYR(1)
							lysozyme(31)-lysozyme(39)	114	3.98e-25	8.37e-12	CELAAAMKR(8)-HGLDNYRGYSLGNWVCAAK(7)
							lysozyme(31)-lysozyme(63)	41	1.04e-29	1.09e-10	CELAAAMKR(8)-FESNFNTQATNRNTDGSTDYGILQINSR(12)
							lysozyme(31)-lysozyme(79)	21	1.14e-17	7.36e-10	CELAAAMKR(8)-DYGILQINSRWWCN(10)
							lysozyme(31)-lysozyme(86)	81	1.45497e-17	4.08158e-05	CELAAAMKR(8)-WWCNDGRTPGSR(7)
							lysozyme(31)-lysozyme(91)	102	1.94835e-18	5.49743e-08	CELAAAMKR(8)-TPGSRNLCNIPCSALLSSDITASVNCAK(5)
							lysozyme(32)-lysozyme(114)	510	2.36066e-39	3.7802e-15	RHGLDNYR(1)-NLCNIPCSALLSSDITASVNCAKK(23)
							lysozyme(32)-lysozyme(115)	2791	2.54355e-36	6.19053e-12	RHGLDNYR(1)-KIVSDGNGMNAWVAWR(1)
							lysozyme(32)-lysozyme(134)	57	1.49771e-30	5.75858e-14	RHGLDNYR(1)-CKGTDVQAWIR(2)
							lysozyme(32)-lysozyme(51)	252	1.06324e-25	1.72154e-12	RHGLDNYR(1)-GYSLGNWVCAAKFESNFNTQATNR(12)
							lysozyme(39)-lysozyme(114)	74	6.80186e-27	1.51318e-05	HGLDNYRGYSLGNWVCAAK(7)-NLCNIPCSALLSSDITASVNCAKK(23)
							lysozyme(39)-lysozyme(115)	739	2.31791e-38	1.56725e-12	HGLDNYRGYSLGNWVCAAK(7)-KIVSDGNGMNAWVAWR(1)
							lysozyme(39)-lysozyme(134)	835	4.24e-27	6.36314e-12	HGLDNYRGYSLGNWVCAAK(7)-CKGTDVQAWIR(2)
							lysozyme(39)-lysozyme(51)	33	3.35986e-25	3.42507e-12	HGLDNYRGYSLGNWVCAAK(7)-GYSLGNWVCAAKFESNFNTQATNR(12)
							lysozyme(51)-lysozyme(132)	985	4.9302e-07	1.47e-08	GYSLGNWVCAAKFESNFNTQATNR(12)-NRCK(2)
							lysozyme(51)-lysozyme(143)	1188	9.89416e-37	1.67504e-11	GYSLGNWVCAAKFESNFNTQATNR(12)-CKGTDVQAWIRGCR(11)
							lysozyme(51)-lysozyme(146)	185	0.000858357	1.03e-05	GYSLGNWVCAAKFESNFNTQATNR(12)-GCRL(3)
							lysozyme(51)-lysozyme(63)	7	1.11e-05	0.0801	GYSLGNWVCAAKFESNFNTQATNRNT(12)-GYSLGNWVCAAKFESNFNTQATNRNT(24)
							lysozyme(51)-lysozyme(79)	31	9.83976e-20	0.000277617	GYSLGNWVCAAKFESNFNTQATNR(12)-NTDGSTDYGILQINSRWWCNDGR(16)
							lysozyme(51)-lysozyme(86)	196	2.50156e-23	8.175e-08	GYSLGNWVCAAKFESNFNTQATNR(12)-WWCNDGRTPGSR(7)
							lysozyme(51)-lysozyme(91)	118	5.61141e-31	1.32205e-08	GYSLGNWVCAAKFESNFNTQATNR(12)-TPGSRNLCNIPCSALLSSDITASVNCAK(5)
							lysozyme(63)-lysozyme(114)	10	8.87e-19	3.96e-07	FESNFNTQATNRNT(12)-DITASVNCAKK(10)
							lysozyme(63)-lysozyme(115)	43	1.0816e-29	4.76e-05	FESNFNTQATNRNTDGSTDYGILQINSR(12)-KIVSDGNGMNAWVAWR(1)
							lysozyme(63)-lysozyme(134)	8	7.52355e-18	7.22541e-06	FESNFNTQATNRNTDGSTDYGILQINSR(12)-CKGTDVQAWIR(2)
							lysozyme(79)-lysozyme(114)	4	3.07e-10	0.000252	DYGILQINSRWWCN(10)-DITASVNCAKK(10)
							lysozyme(79)-lysozyme(115)	171	6.47136e-32	1.85706e-07	NTDGSTDYGILQINSRWWCNDGR(16)-KIVSDGNGMNAWVAWR(1)
							lysozyme(79)-lysozyme(134)	66	1.0744e-29	9.75228e-06	NTDGSTDYGILQINSRWWCNDGR(16)-CKGTDVQAWIR(2)
							lysozyme(86)-lysozyme(114)	12	6.61e-22	0.000357	DGRTPGSR(3)-DITASVNCAKK(10)
							lysozyme(86)-lysozyme(115)	246	2.07375e-30	8.9159e-11	WWCNDGRTPGSR(7)-KIVSDGNGMNAWVAWR(1)
							lysozyme(86)-lysozyme(134)	74	3.52976e-34	3.63401e-11	WWCNDGRTPGSR(7)-CKGTDVQAWIR(2)
							lysozyme(91)-lysozyme(114)	12	7.31e-15	0.032	TPGSRNLCNIPCSALLSS(5)-DITASVNCAKK(10)
							lysozyme(91)-lysozyme(115)	1674	3.66917e-36	2.81465e-11	TPGSRNLCNIPCSALLSSDITASVNCAK(5)-KIVSDGNGMNAWVAWR(1)
							lysozyme(91)-lysozyme(134)	120	2.08735e-23	8.0572e-09	TPGSRNLCNIPCSALLSSDITASVNCAK(5)-CKGTDVQAWIR(2)
							PUD1(104)-PUD1(110)	45	3.62e-07	8.08e-05	SYIEHAKFIS(7)-DSRSWK(3)
							PUD1(110)-PUD1(124)	10	0.000225	0.0119	DSRSWK(3)-DDGKTTTIR(4)
							PUD1(110)-PUD1(150)	217	5.39e-16	3.12e-09	FISDSRSWK(6)-VFPTEIHFISPSGESTTTFTKY(21)
							PUD1(110)-PUD2(114)	25	1.62084e-06	5.03e-06	FISDSRSWK(6)-SGHPDGADWKK(10)
							PUD1(110)-PUD2(130)	162	6.06379e-08	2.55427e-09	FISDSRSWK(6)-VEDHAQTTVIKVLEK(11)
							PUD1(110)-PUD2(134)	12	6.24e-05	7.23e-06	DSRSWK(3)-VLEKEVQFVSK(4)
							PUD1(110)-PUD2(141)	7	0.000168	0.015	DSRSWK(3)-EVQFVSKSGTSTT(7)
							PUD1(12)-PUD1(16)	108	1.7e-10	1.01e-05	DPTPPQLTRR(9)-TAKVSIDNQTGSHFK(3)
							PUD1(12)-PUD1(28)	44	1.02e-07	0.000831	DPTPPQLTRR(9)-VSIDNQTGSHFKFQVTHK(12)
							PUD1(12)-PUD1(34)	39	4.27e-10	0.000114	DPTPPQLTRR(9)-FQVTHKYTGW(6)
							PUD1(12)-PUD1(54)	19	2.59e-11	0.000111	DPTPPQLTRR(9)-DEVKEIFK(4)
							PUD1(12)-PUD1(58)	85	4.44e-14	0.00035	DPTPPQLTRR(9)-DEVKEIFKSVAYNTGFLTTGVDNWLV(8)
							PUD1(12)-PUD1(90)	9	1.06e-05	0.167	DPTPPQLTRR(9)-TEVDNKGHQIGK(6)
							PUD1(12)-PUD1(97)	26	2.61e-13	1.19e-07	DPTPPQLTRR(9)-KSYIEHAK(1)
							PUD1(12)-PUD2(130)	23	4.09e-07	0.000513	DPTPPQLTRR(9)-DHAQTTVIKVLEK(9)
							PUD1(12)-PUD2(141)	13	4.85e-09	0.0172	DPTPPQLTRR(9)-EVQFVSKSGTSTT(7)
							PUD1(12)-PUD2(15)	9	0.000251	0.053	DPTPPQLTRR(9)-DEPSGVTEQWAKV(12)
							PUD1(12)-PUD2(21)	30	5.86e-10	1.06e-06	DPTPPQLTRR(9)-VDIENKS(6)
							PUD1(12)-PUD2(88)	25	3.09e-11	6.96e-07	DPTPPQLTRR(9)-DDKNGVVDGK(3)
							PUD1(12)-PUD2(95)	7	0.000274	0.145	DPTPPQLTRR(9)-DGKVR(3)
							PUD1(13)-PUD1(124)	58	0.000357867	4.18e-06	RTAK(1)-QHMLTAEDDGKTTTIR(11)
							PUD1(13)-PUD1(28)	36	0.000279625	5.81305e-06	RTAK(1)-VSIDNQTGSHFKFQVTHK(12)
							PUD1(13)-PUD1(34)	3	0.00107	0.0884	RTAK(1)-FQVTHKYTGW(6)
							PUD1(13)-PUD1(58)	13	3.56e-07	0.00132	RTAK(1)-EIFKSVAYNTGFLTTGVDNWLV(4)
							PUD1(13)-PUD1(90)	7	0.00333953	1.87894e-05	RTAK(1)-TEVDNKGHQIGK(6)
							PUD1(13)-PUD1(97)	16	0.00183812	1.77959e-08	RTAK(1)-KSYIEHAK(1)
							PUD1(13)-PUD2(114)	9	0.000379222	0.0321623	RTAK(1)-SGHPDGADWKK(10)
							PUD1(13)-PUD2(130)	56	0.000432761	2.76314e-09	RTAK(1)-VEDHAQTTVIKVLEK(11)
							PUD1(13)-PUD2(141)	6	0.00773	0.0225	RTAK(1)-EVQFVSKSGTSTT(7)
							PUD1(13)-PUD2(15)	8	0.000239	0.000376	RTAK(1)-DEPSGVTEQWAKV(12)
							PUD1(13)-PUD2(21)	84	1.6e-05	1.93e-06	RTAK(1)-VDIENKSDHVFK(6)
							PUD1(16)-PUD1(110)	27	2.71519e-05	0.0224	TAKVSIDNQTGSHFK(3)-FISDSRSWK(6)
							PUD1(2)-PUD1(110)	4	0.00783	0.593	STDPTPPQLTR(1)-FISDSRSWKQHMLTAED(6)
							PUD1(28)-PUD1(110)	106	1.23434e-08	1.30566e-06	VSIDNQTGSHFKFQVTHK(12)-FISDSRSWK(6)
							PUD1(28)-PUD1(84)	23	1.63059e-08	0.0304	VSIDNQTGSHFKFQVTHK(12)-SVAYNTGFLTTGVDNWLVDGTMVQERTEVDNKGHQIGK(26)
							PUD1(34)-PUD1(110)	300	6.28e-11	1.16e-06	FQVTHKYTGWDADKSDVVMFQPDEVK(6)-FISDSRSWK(6)
							PUD1(42)-PUD1(110)	461	1.03416e-08	3.24e-09	YTGWDADKSDVVMFQPDEVK(8)-FISDSRSWK(6)
							PUD1(54)-PUD1(110)	11	5.01e-06	0.000885	DEVKEIFK(4)-DSRSWK(3)
							PUD1(84)-PUD1(104)	7	0.000482	0.281	DGTMVQERTEVDNK(8)-SYIEHAKFIS(7)
							PUD1(84)-PUD1(97)	20	7.66e-11	2.46e-06	DGTMVQERTEVDNKGHQIGK(8)-KSYIEHAK(1)
							PUD1(84)-PUD2(88)	384	7.04e-17	1.67662e-08	SVAYNTGFLTTGVDNWLVDGTMVQERTEVDNKGHQIGK(26)-QIETNLDDKNGVVDGK(9)
							PUD1(90)-PUD1(110)	27	0.000239316	0.0579	TEVDNKGHQIGK(6)-FISDSRSWK(6)
							PUD1(90)-PUD2(97)	70	1.64e-11	1.02131e-08	TEVDNKGHQIGKK(6)-VRILGEAWR(2)
							PUD1(96)-PUD2(97)	36	2.20811e-07	0.000311512	GHQIGKK(6)-VRILGEAWR(2)
							PUD1(97)-PUD1(110)	80	1.05e-07	6.01e-09	KSYIEHAK(1)-FISDSRSWK(6)
							PUD1(97)-PUD2(97)	249	2.87e-17	1.34087e-19	KSYIEHAK(1)-VRILGEAWR(2)
							PUD2(104)-PUD2(114)	30	4.18e-05	0.00105	ILGEAWRSGHPDGA(7)-DWKK(3)
							PUD2(104)-PUD2(115)	14	6.28608e-08	1.99792e-05	ILGEAWRSGHPDGADWK(7)-KHTLR(1)
							PUD2(104)-PUD2(130)	20	4.13e-11	0.000206	ILGEAWRSGHPDGA(7)-DHAQTTVIKVLEK(9)
							PUD2(114)-PUD2(119)	43	3.51908e-10	5.29e-07	SGHPDGADWKK(10)-HTLRVEDHAQTTVIK(4)
							PUD2(119)-PUD2(130)	151	1.58e-07	3.27e-06	HTLRVE(4)-DHAQTTVIKVLEK(9)
							PUD2(119)-PUD2(141)	36	4.5176e-15	2.29255e-09	HTLRVEDHAQTTVIK(4)-EVQFVSKSGTSTTDFYR(7)
							PUD2(130)-PUD2(151)	31	4.23069e-10	1.97784e-05	VEDHAQTTVIKVLEK(11)-SGTSTTDFYRHDV(10)
							PUD2(134)-PUD2(151)	6	0.000215	4.51e-05	VLEKEVQFVSK(4)-DFYRH(4)
							PUD2(15)-PUD1(110)	12	8.88e-09	0.000883	DSRSWK(3)-DEPSGVTEQWAKV(12)
							PUD2(15)-PUD2(104)	4	8.28e-08	0.153	DEPSGVTEQWAKV(12)-ILGEAWRSGHPDGA(7)
							PUD2(15)-PUD2(97)	8	1.56e-13	0.00269	DEPSGVTEQWAKV(12)-VRILGEAWR(2)
							PUD2(21)-PUD1(110)	77	5.83708e-08	1.82e-07	FISDSRSWK(6)-VDIENKSDHVFK(6)
							PUD2(21)-PUD2(104)	5	2.03e-05	0.0136	VDIENKS(6)-ILGEAWRSGHPDGA(7)
							PUD2(21)-PUD2(119)	8	0.000282	0.0001	VDIENKS(6)-HTLRVE(4)
							PUD2(21)-PUD2(97)	21	3.65089e-09	2.38598e-06	VDIENKSDHVFK(6)-VRILGEAWR(2)
							PUD2(27)-PUD2(97)	8	3.57244e-07	0.00145953	SDHVFKFQVLHQYTGNALEASK(6)-VRILGEAWR(2)
							PUD2(46)-PUD2(97)	139	1.6e-17	6.35e-12	WVKLEPNQSAQILEK(3)-VRILGEAWR(2)
							PUD2(58)-PUD1(110)	5	0.00587	0.0393	DSRSWK(3)-LEPNQSAQILEKVHYNTGPFTTGT(12)
							PUD2(88)-PUD1(110)	37	8.41279e-06	2.12e-05	FISDSRSWK(6)-QIETNLDDKNGVVDGK(9)
							PUD2(88)-PUD2(104)	43	6.64e-09	5.65e-05	DDKNGVVDGK(3)-ILGEAWRSGHPDGA(7)
							PUD2(88)-PUD2(119)	7	0.00109	0.0105	DDKNGVVDGK(3)-HTLRVE(4)
							PUD2(88)-PUD2(97)	57	2.23e-12	2.57e-07	QIETNLDDKNGVVDGK(9)-VRILGEAWR(2)
							PUD2(95)-PUD2(104)	17	7.88e-05	0.0185	DGKVR(3)-ILGEAWRSGHPDGA(7)
							PUD2(97)-PUD2(114)	17	2.45e-07	2.76682e-05	VRILGEAWR(2)-SGHPDGADWKK(10)
							PUD2(97)-PUD2(130)	25	5.41931e-11	7.48945e-07	VRILGEAWR(2)-VEDHAQTTVIKVLEK(11)
							PUD2(97)-PUD2(134)	3	6.48576e-06	0.000514264	VRILGEAWR(2)-VLEKEVQFVSK(4)

## Sheet: Figure 3e
The KArGO corss-links and Euclidean Distance (ED) and Solvent Accessible Surface Distance (SASD) are provided as follow.
Sites	Euclidean distance (Å)	Solvent Accessible Surface Distance (Å)							EuclideanDistance Range (Å)	# of cross-link sites	persentage (%)
BSA(222)-BSA(374)	18.24	20.52							<4	2	0.00527704
BSA(222)-BSA(463)	25.74	30.67							4-8	8	0.0211082
BSA(463)-BSA(482)	24.08	29.56							8-12	46	0.121372
BSA(241)-BSA(374)	15.78	30.74							12-16	76	0.200528
BSA(209)-BSA(455)	14.86	17.91							16-20	59	0.155673
BSA(245)-BSA(280)	17.69	18.59							20-24	55	0.145119
BSA(122)-BSA(140)	36.17	53.08							24-28	53	0.139842
BSA(436)-BSA(548)	17.35	31.54							28-32	21	0.055409
BSA(220)-BSA(455)	18.62	20.33							32-36	20	0.0527704
BSA(232)-BSA(374)	12.45	13.88							36-40	10	0.0263852
BSA(222)-BSA(318)	21.3	23.95							>40	29	0.0765172
BSA(241)-BSA(463)	20.46	21.48
BSA(455)-BSA(482)	14.34	16.76
BSA(241)-BSA(455)	23.45	29.2
BSA(498)-BSA(508)	12.14	28.74
BSA(304)-BSA(459)	28.48	30.23
BSA(412)-BSA(433)	16.98	23.52
BSA(222)-BSA(455)	21.36	30.3
BSA(420)-BSA(436)	21.53	24.86
BSA(222)-BSA(386)	36.8	42.8
BSA(232)-BSA(266)	11.26	16.29
BSA(220)-BSA(228)	11.86	14.74
BSA(222)-BSA(235)	10.13	27.45
BSA(156)-BSA(209)	19.51	24.29
BSA(222)-BSA(245)	18.29	21.13
BSA(220)-BSA(489)	14.84	16.99
BSA(436)-BSA(455)	19.99	47.51
BSA(241)-BSA(386)	33.52	53.02
BSA(160)-BSA(209)	14.98	18.29
BSA(437)-BSA(508)	13.46	18.88
BSA(232)-BSA(346)	12.41	15.37
BSA(228)-BSA(459)	28.38	35.94
BSA(433)-BSA(568)	14.54	18.4
BSA(220)-BSA(463)	25.45	32.71
BSA(508)-BSA(548)	26.63	39.1
BSA(140)-BSA(209)	12.07	15.28
BSA(228)-BSA(482)	13.71	19.01
BSA(433)-BSA(548)	16.23	27.65
BSA(280)-BSA(304)	14.9	29.63
BSA(280)-BSA(318)	20.12	23.44
BSA(168)-BSA(455)	20.75	23.03
BSA(220)-BSA(235)	15.39	35.73
BSA(433)-BSA(437)	6.2	7.21
BSA(241)-BSA(318)	10.01	11.78
BSA(318)-BSA(459)	20.14	22.14
BSA(241)-BSA(266)	16.84	47.13
BSA(222)-BSA(304)	26.02	37.8
BSA(209)-BSA(489)	26.47	33.76
BSA(433)-BSA(455)	15.51	39.96
BSA(436)-BSA(561)	8.4	9.63
BSA(507)-BSA(548)	28.37	59.58
BSA(218)-BSA(245)	17.23	18.02
BSA(204)-BSA(459)	17.98	20.41
BSA(220)-BSA(266)	11.61	24.99
BSA(507)-BSA(544)	30.84	NA
BSA(412)-BSA(436)	21.97	30.88
BSA(359)-BSA(455)	29.19	NA
BSA(228)-BSA(241)	20.19	40.21
BSA(138)-BSA(209)	12.28	13.32
BSA(122)-BSA(138)	31.33	46.57
BSA(138)-BSA(459)	22.9	24.67
BSA(235)-BSA(359)	15.61	37.44
BSA(235)-BSA(436)	35.4	58.54
BSA(436)-BSA(568)	16.55	21.96
BSA(156)-BSA(167)	16.22	27.41
BSA(105)-BSA(117)	14.91	24.06
BSA(412)-BSA(468)	8.61	9.89
BSA(197)-BSA(209)	17.78	33
BSA(183)-BSA(459)	22.61	26.2
BSA(138)-BSA(168)	9.88	10.88
BSA(451)-BSA(548)	12.06	28.34
BSA(138)-BSA(220)	20.02	23.28
BSA(156)-BSA(241)	36.62	NA
BSA(140)-BSA(168)	14.55	18.27
BSA(433)-BSA(498)	18.13	31.01
BSA(140)-BSA(482)	23.54	25.56
BSA(235)-BSA(508)	19.89	42.48
BSA(105)-BSA(138)	25.7	35.43
BSA(140)-BSA(280)	32.82	47.84
BSA(463)-BSA(508)	20.62	31.17
BSA(140)-BSA(459)	23.91	25.8
BSA(183)-BSA(222)	23.73	32.21
BSA(138)-BSA(482)	18.43	20.07
BSA(241)-BSA(304)	22.42	30.98
BSA(209)-BSA(235)	28.53	59.2
BSA(105)-BSA(140)	29.13	40.76
BSA(399)-BSA(433)	29.63	32.62
BSA(105)-BSA(548)	37.54	NA
BSA(508)-BSA(528)	34.31	57.5
BSA(280)-BSA(587)	46.08	NA
BSA(436)-BSA(463)	29.77	46.69
BSA(508)-BSA(523)	27.15	49.96
BSA(65)-BSA(105)	19.25	25.72
BSA(156)-BSA(222)	30.06	NA
BSA(156)-BSA(433)	45.8	NA
BSA(140)-BSA(232)	40.73	57.1
BSA(105)-BSA(455)	39.39	49.61
BSA(105)-BSA(235)	37.7	59.18
BSA(437)-BSA(459)	24.15	51.53
BSA(222)-BSA(266)	8.53	36.92
BSA(436)-BSA(498)	16.56	32.86
BSA(209)-BSA(463)	21.18	29.87
GST(108)-GST(125)	14.11	15.37
GST(136)-GST(175)	10.23	22.19
GST(125)-GST(136)	18.11	25.36
GST(45)-GST(108)	24.21	28.37
GST(73)-GST(87)	10.2	22.18
GST(175)-GST(182)	10.16	12.3
GST(40)-GST(108)	25.87	38.62
GST(87)-GST(103)	24.39	35.96
GST(42)-GST(125)	14.9	42.82
GST(42)-GST(131)	16.79	54.69
GST(87)-GST(108)	30.33	37.86
GST(11)-GST(103)	11.45	13.47
GST(42)-GST(45)	4.72	7.29
GST(64)-GST(108)	27.26	36.86
GST(103)-GST(125)	13.15	29.72
GST(64)-GST(136)	13.6	46.25
GST(11)-GST(108)	15.24	22.7
GST(42)-GST(64)	17.09	33.63
GST(182)-GST(191)	13.51	23.21
GST(44)-GST(108)	27.05	44.12
GST(103)-GST(218)	NA	NA
GST(131)-GST(136)	8.6	17.78
GST(103)-GST(119)	12.95	50.05
GST(108)-GST(119)	10.05	34.74
GST(87)-GST(182)	26.53	34.85
GST(64)-GST(103)	22.95	33.83
GST(42)-GST(175)	26.47	NA
GST(119)-GST(136)	25.31	47.3
GST(180)-GST(182)	5.27	25.48
GST(182)-GST(194)	15.58	19.79
GST(108)-GST(175)	26.77	45.37
GST(64)-GST(182)	27.95	59.27
GST(108)-GST(113)	11.31	15.61
GST(108)-GST(218)	NA	NA
GST(73)-GST(78)	8.41	14.18
GST(87)-GST(89)	5.38	13.36
GST(140)-GST(182)	11.95	14.87
GST(78)-GST(103)	24.53	36.51
GST(40)-GST(103)	27.4	42.41
GST(103)-GST(175)	18.81	50.65
GST(9)-GST(103)	17.9	41.16
GST(9)-GST(108)	19.41	40.1
GST(78)-GST(89)	10.41	19.59
GST(42)-GST(87)	25.82	47.79
GST(78)-GST(108)	30.85	42.07
GST(42)-GST(78)	29.4	47.52
GST(40)-GST(73)	27.05	47.14
GST(73)-GST(140)	21.99	40.59
GST(11)-GST(42)	20.22	35.12
GST(125)-GST(182)	25.52	39.32
GST(35)-GST(45)	15.95	21.6
GST(35)-GST(44)	16.02	29.97
GST(27)-GST(42)	26.43	47.66
GST(35)-GST(125)	22.11	43.07
GST(78)-GST(182)	24.58	35.13
GST(11)-GST(35)	12.67	31.87
GST(27)-GST(108)	32.28	56.92
GST(35)-GST(119)	25.01	37.42
GST(44)-GST(89)	25.61	47.4
GST(35)-GST(218)	NA	NA
GST(103)-GST(197)	22.08	38.51
lactoferrin(106)-lactoferrin(261)	18.71	21.98
lactoferrin(630)-lactoferrin(672)	8.96	9.61
lactoferrin(463)-lactoferrin(599)	12.66	15.25
lactoferrin(463)-lactoferrin(601)	9.59	10.89
lactoferrin(47)-lactoferrin(305)	13.24	19.3
lactoferrin(109)-lactoferrin(261)	16.79	18.71
lactoferrin(44)-lactoferrin(305)	10.85	13.32
lactoferrin(24)-lactoferrin(283)	11.86	12.52
lactoferrin(353)-lactoferrin(362)	12.69	15.06
lactoferrin(58)-lactoferrin(73)	10.05	12.46
lactoferrin(140)-lactoferrin(353)	15.18	24.37
lactoferrin(353)-lactoferrin(364)	15.93	20.75
lactoferrin(283)-lactoferrin(292)	14.04	24.07
lactoferrin(257)-lactoferrin(607)	61.32	NA
lactoferrin(44)-lactoferrin(58)	16.74	22.38
lactoferrin(50)-lactoferrin(305)	14.74	20.64
lactoferrin(230)-lactoferrin(261)	12.47	NA
lactoferrin(261)-lactoferrin(269)	13.31	20.39
lactoferrin(73)-lactoferrin(283)	13.03	20.64
lactoferrin(376)-lactoferrin(650)	15.4	19.73
lactoferrin(292)-lactoferrin(302)	13.26	18.28
lactoferrin(376)-lactoferrin(659)	12.37	14.17
lactoferrin(256)-lactoferrin(599)	70.86	NA
lactoferrin(44)-lactoferrin(297)	12.82	24.43
lactoferrin(47)-lactoferrin(58)	20.3	27.85
lactoferrin(463)-lactoferrin(587)	10.47	16.2
lactoferrin(106)-lactoferrin(297)	19.9	23.89
lactoferrin(297)-lactoferrin(329)	17.56	26.3
lactoferrin(450)-lactoferrin(676)	13.66	23.4
lactoferrin(24)-lactoferrin(406)	36.69	42.54
lactoferrin(47)-lactoferrin(302)	16.6	32.24
lactoferrin(23)-lactoferrin(283)	9.95	10.07
lactoferrin(44)-lactoferrin(302)	16.46	28.94
lactoferrin(283)-lactoferrin(329)	13.41	21.71
lactoferrin(520)-lactoferrin(536)	10.25	13.32
lactoferrin(463)-lactoferrin(630)	43.8	NA
lactoferrin(73)-lactoferrin(630)	50.03	NA
lactoferrin(106)-lactoferrin(305)	25.3	33.34
lactoferrin(59)-lactoferrin(650)	60.45	NA
lactoferrin(106)-lactoferrin(263)	16.69	22.08
lactoferrin(109)-lactoferrin(263)	12.86	15.62
lactoferrin(263)-lactoferrin(710)	16.97	20.28
lactoferrin(106)-lactoferrin(300)	13.42	16.88
lactoferrin(244)-lactoferrin(263)	16.6	23.92
lactoferrin(607)-lactoferrin(676)	24.73	30.49
lactoferrin(672)-lactoferrin(681)	13.55	21.34
lactoferrin(566)-lactoferrin(642)	20.9	NA
lactoferrin(681)-lactoferrin(710)	18.92	21.54
lactoferrin(353)-lactoferrin(462)	58.96	NA
lactoferrin(659)-lactoferrin(672)	24.68	NA
lactoferrin(263)-lactoferrin(672)	34.93	38.59
lactoferrin(230)-lactoferrin(263)	11.52	NA
lactoferrin(600)-lactoferrin(676)	35.03	45.93
lactoferrin(599)-lactoferrin(607)	13.56	19.04
lactoferrin(230)-lactoferrin(321)	11.48	NA
lactoferrin(261)-lactoferrin(710)	22.25	25.84
lactoferrin(106)-lactoferrin(302)	16.82	19.55
lactoferrin(230)-lactoferrin(300)	19.87	NA
lactoferrin(24)-lactoferrin(297)	20.21	27.73
lactoferrin(695)-lactoferrin(710)	17.42	19.91
lactoferrin(257)-lactoferrin(362)	32.5	35.54
lactoferrin(24)-lactoferrin(639)	64.74	NA
lactoferrin(109)-lactoferrin(257)	22.8	28
lactoferrin(106)-lactoferrin(257)	25.18	30.55
lactoferrin(256)-lactoferrin(321)	27.29	43.97
lysozyme(32)-lysozyme(115)	17.23	23.03
lysozyme(91)-lysozyme(115)	13.46	19.37
lysozyme(51)-lysozyme(143)	14.45	19.01
lysozyme(39)-lysozyme(134)	14.97	21.39
lysozyme(31)-lysozyme(146)	11.56	17.87
lysozyme(31)-lysozyme(143)	14.09	18.88
lysozyme(51)-lysozyme(132)	9.94	18.7
lysozyme(39)-lysozyme(115)	10.37	15.65
lysozyme(130)-lysozyme(134)	5.14	6.92
lysozyme(32)-lysozyme(114)	13.69	18.24
lysozyme(23)-lysozyme(51)	8.28	15.2
lysozyme(32)-lysozyme(51)	18.32	36.01
lysozyme(115)-lysozyme(132)	21.88	42.09
lysozyme(51)-lysozyme(146)	18.67	27.59
lysozyme(51)-lysozyme(86)	26.82	38.89
lysozyme(31)-lysozyme(132)	21.41	39.61
lysozyme(132)-lysozyme(134)	6.21	14.62
lysozyme(79)-lysozyme(115)	14.82	27.99
lysozyme(91)-lysozyme(134)	27.59	36
lysozyme(31)-lysozyme(39)	13.4	18.34
lysozyme(86)-lysozyme(115)	22.34	36.21
lysozyme(115)-lysozyme(146)	27.72	40.56
lysozyme(51)-lysozyme(91)	26.47	43.53
lysozyme(79)-lysozyme(134)	24.22	30.26
lysozyme(31)-lysozyme(91)	28.38	40.55
lysozyme(86)-lysozyme(134)	32.03	44.88
lysozyme(32)-lysozyme(134)	23.12	33.57
lysozyme(134)-lysozyme(146)	24.01	28.94
lysozyme(134)-lysozyme(143)	17.29	26.65
lysozyme(31)-lysozyme(86)	33.01	54.44
lysozyme(31)-lysozyme(32)	3.82	7.06
lysozyme(39)-lysozyme(114)	8.46	17.28
lysozyme(39)-lysozyme(51)	19.89	51.11
lysozyme(51)-lysozyme(79)	22.41	34.01
lysozyme(31)-lysozyme(63)	28.96	55.37
lysozyme(114)-lysozyme(146)	23.93	35.87
lysozyme(63)-lysozyme(134)	23.96	35.6
lysozyme(114)-lysozyme(130)	16.87	36.34
lysozyme(63)-lysozyme(115)	21.84	39.2
lysozyme(115)-lysozyme(143)	27.03	41.36
lysozyme(114)-lysozyme(132)	20.26	45.09
lysozyme(31)-lysozyme(130)	21.23	36.92
lysozyme(115)-lysozyme(130)	17.77	31.71
lysozyme(31)-lysozyme(79)	27.72	52.32
lysozyme(91)-lysozyme(114)	16.65	24.95
lysozyme(86)-lysozyme(114)	24.23	42.49
lysozyme(23)-lysozyme(115)	23.46	45.82
lysozyme(63)-lysozyme(114)	22.47	45.92
lysozyme(51)-lysozyme(63)	18.19	25.63
lysozyme(23)-lysozyme(31)	12.42	25.82
lysozyme(79)-lysozyme(114)	17.15	35.49
Aldolase(107)-Aldolase(133)	10.93	13.72
Aldolase(42)-Aldolase(311)	9.31	28.03
Aldolase(12)-Aldolase(21)	14.12	20.59
Aldolase(12)-Aldolase(200)	17.87	56.09
Aldolase(55)-Aldolase(110)	20.1	24.96
Aldolase(41)-Aldolase(55)	11.54	24.99
Aldolase(41)-Aldolase(303)	12.13	12.72
Aldolase(42)-Aldolase(316)	14.58	30.47
Aldolase(42)-Aldolase(152)	23.94	27.34
Aldolase(42)-Aldolase(317)	16.63	37.22
Aldolase(199)-Aldolase(257)	15.2	21.16
Aldolase(41)-Aldolase(59)	14.75	NA
Aldolase(21)-Aldolase(41)	32.17	NA
Aldolase(110)-Aldolase(133)	12.15	12.9
Aldolase(41)-Aldolase(56)	15.26	34.09
Aldolase(42)-Aldolase(146)	20.58	24.11
Aldolase(21)-Aldolase(199)	27.63	52.7
Aldolase(55)-Aldolase(107)	16.18	25.53
Aldolase(41)-Aldolase(91)	27.56	46.02
Aldolase(199)-Aldolase(200)	3.8	8.32
Aldolase(27)-Aldolase(55)	25.08	NA
Aldolase(41)-Aldolase(148)	18.93	20.42
Aldolase(86)-Aldolase(91)	5.25	13.46
Aldolase(59)-Aldolase(110)	21.19	NA
Aldolase(91)-Aldolase(199)	46.08	NA
Aldolase(200)-Aldolase(207)	10.59	15.14
Aldolase(110)-Aldolase(330)	29.38	53.76
Aldolase(55)-Aldolase(146)	20.11	32.46
Aldolase(91)-Aldolase(110)	27.63	39.8
Aldolase(27)-Aldolase(42)	25.51	NA
Aldolase(13)-Aldolase(21)	12	15.45
Aldolase(55)-Aldolase(199)	40.24	NA
Aldolase(133)-Aldolase(199)	32.57	NA
Aldolase(55)-Aldolase(311)	14.37	42.97
Aldolase(42)-Aldolase(110)	20.28	26.41
Aldolase(110)-Aldolase(148)	9.03	15.61
Aldolase(42)-Aldolase(199)	32.83	51.67
Aldolase(55)-Aldolase(317)	12.53	33.72
Aldolase(42)-Aldolase(107)	18.43	22.86
Aldolase(41)-Aldolase(133)	27.08	34.03
Aldolase(1)-Aldolase(200)	W	NA
Aldolase(317)-Aldolase(330)	20.49	42.4
Aldolase(59)-Aldolase(317)	12.75	NA
Aldolase(59)-Aldolase(107)	15.01	NA
Aldolase(41)-Aldolase(257)	36.68	NA
Aldolase(91)-Aldolase(100)	12.54	14.9
Aldolase(321)-Aldolase(330)	14.33	24.59
Aldolase(55)-Aldolase(138)	23.08	46.08
Aldolase(148)-Aldolase(311)	26.25	44.02
Aldolase(56)-Aldolase(110)	21.35	32.16
Aldolase(148)-Aldolase(199)	23.82	46.15
Aldolase(27)-Aldolase(59)	19.39	NA
Aldolase(91)-Aldolase(107)	21.06	39.39
Aldolase(12)-Aldolase(42)	38.58	NA
Aldolase(59)-Aldolase(100)	14.75	NA
Aldolase(311)-Aldolase(330)	13.49	18.5
Aldolase(133)-Aldolase(146)	12.97	21.92
Aldolase(12)-Aldolase(59)	31.94	NA
Aldolase(55)-Aldolase(86)	11.58	29.8
Aldolase(27)-Aldolase(68)	11.84	19.65
Aldolase(55)-Aldolase(152)	30.67	42.91
Aldolase(91)-Aldolase(152)	41.25	59.25
Aldolase(55)-Aldolase(100)	20.5	56.18
Aldolase(27)-Aldolase(56)	24.43	50.37
Aldolase(59)-Aldolase(199)	38.22	NA
Aldolase(110)-Aldolase(200)	29.64	46.81
Aldolase(91)-Aldolase(321)	19.7	23.45
Aldolase(139)-Aldolase(148)	22.65	38
Aldolase(152)-Aldolase(303)	20.42	29.39
Aldolase(12)-Aldolase(56)	34.51	56.21
Aldolase(91)-Aldolase(317)	19.65	26.34
Aldolase(91)-Aldolase(139)	16.32	22.06
Aldolase(55)-Aldolase(329)	21.41	59.39
Aldolase(12)-Aldolase(55)	35.66	NA
Aldolase(56)-Aldolase(317)	12.36	17.14
Aldolase(42)-Aldolase(100)	25.72	NA
Aldolase(146)-Aldolase(303)	16.28	18.62
Aldolase(55)-Aldolase(139)	23.63	36.76
Aldolase(133)-Aldolase(139)	9.68	18.87
Aldolase(42)-Aldolase(293)	35.38	NA
Aldolase(68)-Aldolase(152)	37.82	NA
PUD1(84)-PUD2(88)	NA	NA
PUD1(97)-PUD2(97)	9.99	15.96
PUD2(119)-PUD2(130)	19.01	36.94
PUD1(34)-PUD1(110)	15.31	24.69
PUD1(110)-PUD1(150)	9.46	15.35
PUD1(12)-PUD1(16)	14.13	19.43
PUD1(12)-PUD1(58)	15.3	18.71
PUD2(46)-PUD2(97)	13.98	15.69
PUD1(28)-PUD1(110)	17.4	23.89
PUD1(110)-PUD2(130)	32.41	54.01
PUD1(42)-PUD1(110)	16.41	19.32
PUD1(13)-PUD1(124)	10.56	18.98
PUD1(104)-PUD1(110)	11.54	20.34
PUD1(12)-PUD1(28)	30.56	42.25
PUD2(88)-PUD2(104)	NA	NA
PUD1(12)-PUD1(34)	14.19	18.87
PUD2(114)-PUD2(119)	15.99	23.74
PUD2(88)-PUD2(97)	NA	NA
PUD1(12)-PUD2(21)	54.68	NA
PUD2(104)-PUD2(114)	10.83	12.23
PUD1(97)-PUD1(110)	32.4	47.12
PUD2(88)-PUD1(110)	NA	NA
PUD1(12)-PUD1(97)	45.99	53.39
PUD1(12)-PUD2(88)	NA	NA
PUD1(12)-PUD2(130)	51.32	NA
PUD1(13)-PUD2(21)	51.67	NA
PUD1(16)-PUD1(110)	24.07	45.01
PUD2(21)-PUD1(110)	34.57	48.48
PUD1(84)-PUD1(97)	5.71	8.73
PUD2(104)-PUD2(130)	12.73	49.83
PUD1(90)-PUD1(110)	44.36	56.73
PUD1(12)-PUD1(54)	24.93	32.91
PUD1(90)-PUD2(97)	13.34	17.02
PUD1(13)-PUD2(130)	48.35	NA
PUD2(119)-PUD2(141)	8.57	21.48
PUD2(130)-PUD2(151)	16.98	34.99
PUD2(95)-PUD2(104)	25.73	48.66
PUD1(28)-PUD1(84)	16.17	23.9
PUD1(12)-PUD2(141)	55.33	NA
PUD1(13)-PUD1(58)	12.35	15.37
PUD1(110)-PUD2(134)	27.47	30.74
PUD2(15)-PUD1(110)	36.24	NA
PUD1(96)-PUD2(97)	12.43	22.98
PUD1(54)-PUD1(110)	23.96	42.81
PUD2(21)-PUD2(97)	19.46	27.05
PUD1(110)-PUD1(124)	27.71	47.94
PUD1(12)-PUD1(90)	60.21	NA
PUD2(97)-PUD2(130)	23.4	35.01
PUD1(12)-PUD2(15)	46.83	NA
PUD2(21)-PUD2(119)	25.07	38.23
PUD1(13)-PUD2(15)	43.57	59.54
PUD2(15)-PUD2(97)	32.05	43.47
PUD1(13)-PUD1(28)	28.04	43.42
PUD1(110)-PUD2(141)	40.73	NA
PUD1(84)-PUD1(104)	17.92	26.77
PUD2(88)-PUD2(119)	NA	NA
PUD1(12)-PUD2(95)	56.64	NA
PUD2(134)-PUD2(151)	9.5	12.23
PUD2(97)-PUD2(114)	30.6	48.9
PUD1(13)-PUD2(141)	52.42	NA
PUD2(58)-PUD1(110)	34.49	54.84
PUD2(21)-PUD2(104)	14.77	44.4
PUD2(15)-PUD2(104)	20.86	NA
PUD1(2)-PUD1(110)	NA	NA
PUD1(110)-PUD2(114)	23.3	29.82
PUD1(13)-PUD1(34)	13.73	23.16
PUD1(13)-PUD1(97)	43.03	53.84
PUD2(104)-PUD2(115)	14.45	31.54
PUD1(13)-PUD2(114)	40.2	NA
PUD2(27)-PUD2(97)	13.34	16.9
PUD1(13)-PUD1(90)	56.94	NA
PUD2(97)-PUD2(134)	20.76	28.82
Note:
"NA" means no structure information of the residue in PDB file or Xwalk can't calcluate the SASD of cross-linked pair.
"Self-XL" means the same sites were cross-linked, the distance can't be calculated.

## Sheet: Supplementary Figure 7
The ArGO corss-links under optimal condition and Euclidean Distance (ED) and Solvent Accessible Surface Distance (SASD) are provided as follow.
Linked Site	euclidean distance (Å)	Solvent Accessible Surface Distance (Å)
BSA(209)-BSA(482)	17.73	22.65						EuclideanDistance Range (Å)	persentage (%)
BSA(209)-BSA(459)	15.08	21.68						<4	0.00591716
BSA(241)-BSA(280)	16.6	20.3						4-8	0.0473373
BSA(222)-BSA(280)	15.16	19.87						8-12	0.100592
BSA(222)-BSA(241)	12.81	15.58						12-16	0.136095
BSA(459)-BSA(482)	17.56	19.46						16-20	0.195266
BSA(241)-BSA(459)	20.23	22.59						20-24	0.147929
BSA(433)-BSA(508)	14.47	16.33						24-28	0.136095
BSA(222)-BSA(459)	21.36	25.58						28-32	0.112426
BSA(220)-BSA(459)	19.75	22.58						32-36	0.0473373
BSA(222)-BSA(232)	11.6	20.14						36-40	0.035503
BSA(168)-BSA(209)	12.81	13.72						>40	0.035503
BSA(209)-BSA(220)	16.58	25.82
BSA(451)-BSA(459)	12.77	20.9
BSA(436)-BSA(507)	17.95	36.28
BSA(209)-BSA(280)	23.16	40.69
BSA(436)-BSA(459)	25.12	52.01
BSA(218)-BSA(222)	6.63	9.47
BSA(232)-BSA(241)	14.37	30.69
BSA(280)-BSA(459)	29.06	32.43
BSA(482)-BSA(507)	11.78	28.84
BSA(168)-BSA(371)	32.01	51.1
BSA(209)-BSA(436)	31.93	56.65
BSA(209)-BSA(222)	20.13	38.27
BSA(222)-BSA(507)	14.67	33.31
BSA(220)-BSA(280)	17.49	43.97
BSA(122)-BSA(436)	40.65	NA
BSA(436)-BSA(451)	15.65	49.53
BSA(359)-BSA(459)	24.97	56.08
BSA(209)-BSA(218)	14.2	31.77
BSA(209)-BSA(241)	24.35	36.88
BSA(34)-BSA(507)	38.21	58.33
BSA(433)-BSA(436)	5.43	6.9
BSA(459)-BSA(468)	9.32	28.21
BSA(122)-BSA(482)	25.56	52.5
BSA(209)-BSA(451)	16.81	19.84
BSA(220)-BSA(241)	16.74	42.55
BSA(220)-BSA(482)	7.81	7.93
BSA(23)-BSA(468)	NA	NA
BSA(209)-BSA(508)	25.94	50.29
BSA(436)-BSA(508)	16.81	24.85
BSA(24)-BSA(508)	NA	NA
BSA(459)-BSA(507)	20.33	46.51
BSA(209)-BSA(209)	Self_XL	Self_XL
BSA(209)-BSA(232)	31.45	53.43
BSA(507)-BSA(508)	3.79	7.74
BSA(241)-BSA(508)	18.65	48.65
BSA(23)-BSA(209)	NA	NA
BSA(220)-BSA(232)	16.49	29.95
BSA(433)-BSA(459)	20.31	44.45
BSA(24)-BSA(507)	NA	NA
BSA(122)-BSA(122)	Self_XL	Self_XL
BSA(459)-BSA(459)	Self_XL	Self_XL
BSA(218)-BSA(232)	17.52	24.78
BSA(24)-BSA(459)	NA	NA
BSA(105)-BSA(218)	31.73	NA
BSA(167)-BSA(507)	27.94	45.59
GST(108)-GST(108)	Self_XL	Self_XL
GST(35)-GST(42)	13.14	16.2
GST(108)-GST(136)	25.43	31.93
GST(35)-GST(108)	20.32	25.16
GST(42)-GST(108)	24.06	26.24
GST(108)-GST(182)	28.71	59.45
GST(136)-GST(182)	15.55	30.73
GST(42)-GST(89)	35.97	42.15
GST(182)-GST(182)	Self_XL	Self_XL
GST(73)-GST(252)	NA	NA
GST(35)-GST(73)	27.13	41.04
GST(136)-GST(136)	Self_XL	Self_XL
lactoferrin(269)-lactoferrin(710)	12.56	12.08
lactoferrin(628)-lactoferrin(672)	14.05	21.02
lactoferrin(106)-lactoferrin(710)	17.95	23.44
lactoferrin(47)-lactoferrin(50)	4.22	7.21
lactoferrin(106)-lactoferrin(292)	19.13	22.6
lactoferrin(109)-lactoferrin(710)	10.79	12.73
lactoferrin(24)-lactoferrin(47)	11.88	12.88
lactoferrin(106)-lactoferrin(106)	Self_XL	Self_XL
lactoferrin(59)-lactoferrin(256)	40.87	NA
lactoferrin(106)-lactoferrin(269)	19.47	29.35
lactoferrin(463)-lactoferrin(600)	9.15	9.73
lactoferrin(24)-lactoferrin(50)	13.35	14.68
lactoferrin(463)-lactoferrin(642)	33.58	41.38
lactoferrin(44)-lactoferrin(50)	9.48	15.37
lactoferrin(292)-lactoferrin(710)	22.25	30.09
lactoferrin(361)-lactoferrin(364)	5.33	7.21
lactoferrin(220)-lactoferrin(710)	35.93	57.28
lactoferrin(50)-lactoferrin(59)	27.25	40.2
lactoferrin(95)-lactoferrin(109)	19.92	33.41
lactoferrin(364)-lactoferrin(710)	27.08	32.68
lactoferrin(292)-lactoferrin(329)	9.12	14.77
lactoferrin(50)-lactoferrin(292)	13.95	18.44
lactoferrin(95)-lactoferrin(106)	28.49	39.12
lactoferrin(256)-lactoferrin(361)	33.5	53.52
Aldolase(42)-Aldolase(330)	18.01	36.07
Aldolase(42)-Aldolase(303)	9.74	10.63
Aldolase(200)-Aldolase(200)	Self_XL	Self_XL
Aldolase(42)-Aldolase(148)	19.78	21.06
Aldolase(55)-Aldolase(330)	20.48	NA
Aldolase(133)-Aldolase(148)	16.76	22.12
Aldolase(42)-Aldolase(56)	14.26	43.67
Aldolase(303)-Aldolase(330)	10.48	31.89
Aldolase(68)-Aldolase(330)	11.33	29.47
Aldolase(68)-Aldolase(91)	20.55	25.29
Aldolase(42)-Aldolase(200)	31.6	43.95
Aldolase(330)-Aldolase(330)	Self_XL	Self_XL
Aldolase(42)-Aldolase(59)	12.84	NA
Aldolase(257)-Aldolase(330)	27.81	NA
Aldolase(257)-Aldolase(303)	26.96	NA
Aldolase(42)-Aldolase(42)	Self_XL	Self_XL
Aldolase(55)-Aldolase(59)	6	NA
Aldolase(148)-Aldolase(200)	22.08	39.7
Aldolase(56)-Aldolase(330)	21.13	57.15
Aldolase(55)-Aldolase(200)	39.1	NA
Aldolase(91)-Aldolase(330)	25.81	49.5
Aldolase(21)-Aldolase(42)	30.45	NA
Aldolase(148)-Aldolase(303)	16.01	16.5
Aldolase(55)-Aldolase(148)	21.92	31.47
Aldolase(148)-Aldolase(330)	23.78	45.36
Aldolase(68)-Aldolase(303)	19.8	48.72
Aldolase(21)-Aldolase(330)	20.58	53.66
Aldolase(42)-Aldolase(55)	10.72	33.85
Aldolase(200)-Aldolase(330)	30.65	53.54
Aldolase(59)-Aldolase(330)	16.03	NA
Aldolase(91)-Aldolase(303)	26.22	56.69
Aldolase(55)-Aldolase(303)	15.52	38.64
Aldolase(68)-Aldolase(148)	29.73	NA
Aldolase(91)-Aldolase(148)	29.35	49.73
Aldolase(200)-Aldolase(257)	17.06	28.16
Aldolase(148)-Aldolase(148)	Self_XL	Self_XL
Aldolase(56)-Aldolase(200)	41.49	NA
Aldolase(21)-Aldolase(91)	23.28	28.73
Aldolase(42)-Aldolase(257)	35.74	NA
Aldolase(148)-Aldolase(172)	12.81	41.59
Aldolase(200)-Aldolase(303)	25.5	40.1
Aldolase(21)-Aldolase(56)	26.56	47.36
Aldolase(56)-Aldolase(68)	21.8	37.15
Aldolase(42)-Aldolase(68)	25.56	52.07
Aldolase(59)-Aldolase(172)	30.3	NA
lysozyme(91)-lysozyme(130)	23.61	30.04
lysozyme(23)-lysozyme(132)	16.58	22.37
lysozyme(32)-lysozyme(146)	12.89	17.03
lysozyme(132)-lysozyme(143)	17.73	21.17
lysozyme(39)-lysozyme(130)	16.04	25.45
lysozyme(63)-lysozyme(86)	11.29	12.49
lysozyme(23)-lysozyme(143)	9.63	10.18
lysozyme(39)-lysozyme(91)	23.23	30.54
lysozyme(32)-lysozyme(91)	28.63	37.26
lysozyme(32)-lysozyme(32)	Self_XL	Self_XL
lysozyme(39)-lysozyme(132)	19.63	32.78
lysozyme(91)-lysozyme(132)	27.81	39.58
lysozyme(130)-lysozyme(146)	27	42.91
lysozyme(32)-lysozyme(63)	30.16	48.71
lysozyme(32)-lysozyme(143)	17.16	26.25
lysozyme(39)-lysozyme(63)	28.36	44.16
lysozyme(63)-lysozyme(132)	20.33	22.9
lysozyme(32)-lysozyme(132)	24.76	44.15
lysozyme(39)-lysozyme(146)	23.09	28.87
lysozyme(130)-lysozyme(132)	5.93	13.57
lysozyme(79)-lysozyme(91)	6.32	11.63
lysozyme(39)-lysozyme(79)	23.43	37.67
lysozyme(39)-lysozyme(86)	31.65	48.26
lysozyme(32)-lysozyme(39)	15.59	19.34
lysozyme(63)-lysozyme(91)	17.02	29.35
lysozyme(79)-lysozyme(130)	19.73	23.22
lysozyme(32)-lysozyme(86)	33.11	46.51
lysozyme(86)-lysozyme(132)	29.85	36.32
lysozyme(63)-lysozyme(146)	35.55	52.17
lysozyme(32)-lysozyme(130)	24.42	46.02
lysozyme(32)-lysozyme(79)	28.54	49.11
lysozyme(39)-lysozyme(143)	21.35	30.25
lysozyme(86)-lysozyme(91)	11.99	18.85
lysozyme(91)-lysozyme(146)	38.85	NA
lysozyme(143)-lysozyme(146)	8.79	10.31
lysozyme(130)-lysozyme(143)	20.93	33.45
lysozyme(23)-lysozyme(146)	11.2	15.72
lysozyme(23)-lysozyme(32)	14.54	24.14
lysozyme(79)-lysozyme(132)	23.33	29.2
lysozyme(91)-lysozyme(143)	37.65	59.24
lysozyme(79)-lysozyme(146)	37.12	NA
PUD2(97)-PUD1(110)	31.77	42.36
PUD2(97)-PUD2(151)	18.18	25.42
PUD1(13)-PUD2(151)	41.64	NA
PUD1(13)-PUD2(104)	39.39	NA
PUD1(13)-PUD2(97)	47.7	NA
PUD1(13)-PUD1(110)	27.84	48.71
PUD1(12)-PUD1(84)	46.34	NA
PUD1(110)-PUD2(151)	18.94	22.54
PUD2(97)-PUD2(97)	Self_XL	Self_XL
Note:
"NA" means no structure information of the residue in PDB file or Xwalk can't calcluate the SASD of cross-linked pair.
"Self-XL" means the same sites were cross-linked, the distance can't be calculated.

## Sheet: Supplementary Figure 12d
Results of KArGO cross-links sample digested by Trypsin										Results of KArGO cross-links sample digested by Trypsin and AspN								Note:
Linked Site	Total Spec	Best E-value	Best Svm Score	Peptide	Euclidean distance (Å)	SASD (Å)				Linked Site	Total Spec	Best E-value	Best Svm Score	Peptide	Euclidean distance (Å)	SASD (Å)		"NA" means Xwalk can't calcluate the SASD of cross-linked pair
BSA(222)-BSA(374)	591	3.29631e-16	7.20037e-18	LRCASIQK(2)-LAKEYEATLEECCAK(3)	18.24	20.52				BSA(222)-BSA(463)	494	1.47669e-15	9.26613e-09	LRCASIQK(2)-CCTKPESER(4)	25.88	30.67		"No_Stru" means no structure information of the residue in PDB file.
BSA(222)-BSA(463)	248	5.78243e-13	1.34059e-13	LRCASIQK(2)-CCTKPESER(4)	25.88	30.67				BSA(436)-BSA(548)	367	8.50684e-18	3.67352e-10	YTRKVPQVSTPTLVEVSR(3)-KQTALVELLK(1)	17.36	31.54
BSA(463)-BSA(482)	240	2.07972e-19	5.58194e-11	CCTKPESER(4)-MPCTEDYLSLILNRLCVLHEK(14)	24.09	29.56				BSA(209)-BSA(455)	299	3.04626e-14	3.98113e-09	IETMREK(5)-SLGKVGTR(4)	14.96	17.91
BSA(241)-BSA(374)	187	5.54379e-11	4.06712e-11	AWSVARLSQK(6)-LAKEYEATLEECCAK(3)	15.79	30.74				BSA(138)-BSA(459)	163	6.55552e-16	0.000435892	DLPKLKPDPNTLC(4)-VGTRCCTKPESER(4)	22.97	24.67
BSA(209)-BSA(455)	170	2.06145e-07	5.0824e-05	IETMREK(5)-SLGKVGTR(4)	14.96	17.91				BSA(241)-BSA(463)	142	8.7227e-11	3.93882e-08	AWSVARLSQK(6)-CCTKPESER(4)	20.65	21.48
BSA(245)-BSA(280)	119	3.24247e-10	1.07065e-09	LSQKFPK(4)-ECCHGDLLECADDRADLAK(14)	17.69	18.59				BSA(220)-BSA(455)	138	6.98017e-06	8.37484e-05	QRLR(2)-SLGKVGTR(4)	18.68	20.33
BSA(122)-BSA(140)	118	8.95983e-09	9.221e-05	QEPERNECFLSHKDDSPDLPK(5)-LKPDPNTLCDEFK(2)	36.17	53.08				BSA(138)-BSA(209)	124	3.76146e-06	0.00643147	DLPKLKPDPNTLC(4)-IETMREK(5)	12.41	13.32
BSA(436)-BSA(548)	112	2.79247e-16	1.2734e-14	YTRKVPQVSTPTLVEVSR(3)-KQTALVELLK(1)	17.36	31.54				BSA(241)-BSA(455)	118	7.35823e-14	2.43926e-07	AWSVARLSQK(6)-SLGKVGTR(4)	23.69	29.2
BSA(220)-BSA(455)	90	0.00051549	4.20967e-05	QRLR(2)-SLGKVGTR(4)	18.68	20.33				BSA(463)-BSA(482)	106	1.65515e-22	2.26417e-13	CCTKPESER(4)-DYLSLILNRLCVLHEK(9)	24.09	29.56
BSA(232)-BSA(374)	86	4.62009e-07	6.59997e-09	FGERALK(4)-LAKEYEATLEECCAK(3)	12.56	13.88				BSA(433)-BSA(548)	105	6.63783e-25	2.37773e-17	LGEYGFQNALIVRYTR(13)-KQTALVELLK(1)	16.23	27.65
BSA(222)-BSA(318)	83	4.34664e-12	1.60394e-09	LRCASIQK(2)-SHCIAEVEKDAIPENLPPLTADFAEDKDVCK(9)	21.3	23.95				BSA(304)-BSA(459)	104	3.1503e-13	6.27074e-07	DKPLLEK(2)-VGTRCCTKPESER(4)	28.8	30.23
BSA(241)-BSA(463)	83	1.04846e-09	5.00084e-06	AWSVARLSQK(6)-CCTKPESER(4)	20.65	21.48				BSA(412)-BSA(433)	68	9.23253e-12	2.83006e-05	DEPQNLIKQNC(8)-LGEYGFQNALIVRYTR(13)	16.98	23.52
BSA(455)-BSA(482)	76	2.83802e-08	6.22041e-11	SLGKVGTR(4)-MPCTEDYLSLILNRLCVLHEK(14)	14.34	16.76				BSA(105)-BSA(117)	68	1.12187e-06	0.00172614	VASLRETYG(5)-DCCEKQEPERNECFLSHK(5)	14.92	24.06
BSA(241)-BSA(455)	68	5.10215e-08	1.85065e-11	AWSVARLSQK(6)-SLGKVGTR(4)	23.69	29.2				BSA(222)-BSA(235)	68	5.02606e-10	1.57147e-06	LRCASIQK(2)-ALKAWSVAR(3)	10.17	27.45
BSA(498)-BSA(508)	66	5.65523e-24	2.19207e-17	VTKCCTESLVNR(3)-RPCFSALTPDETYVPK(1)	12.15	28.74				BSA(498)-BSA(508)	64	5.87381e-10	2.88809e-05	VTKCCTESLVNR(3)-RPCFSALTP(1)	12.15	28.74
BSA(304)-BSA(459)	63	1.89888e-12	0.0001476	LKECCDKPLLEK(7)-VGTRCCTKPESER(4)	28.8	30.23				BSA(420)-BSA(436)	61	0.00045522	1.89573e-05	DQFEKLGEYGFQNALIVR(5)-YTRK(3)	21.53	24.86
BSA(412)-BSA(433)	60	2.9691e-15	4.52339e-16	HLVDEPQNLIKQNCDQFEK(11)-LGEYGFQNALIVRYTR(13)	16.98	23.52				BSA(204)-BSA(459)	60	5.58468e-16	1.37921e-05	DKGACLLPKIETMR(9)-VGTRCCTKPESER(4)	18.2	20.41
BSA(222)-BSA(455)	55	1.16216e-06	3.06545e-07	LRCASIQK(2)-SLGKVGTR(4)	21.48	30.3				BSA(437)-BSA(508)	60	9.19814e-05	0.00684914	KVPQVSTPTLVEVSR(1)-RPCFSALTP(1)	13.54	18.88
BSA(420)-BSA(436)	52	0.00203207	1.9144e-05	QNCDQFEKLGEYGFQNALIVR(8)-YTRK(3)	21.53	24.86				BSA(228)-BSA(459)	56	1.10476e-12	5.13102e-06	CASIQKFGER(6)-VGTRCCTKPESER(4)	28.38	35.94
BSA(222)-BSA(386)	51	5.61643e-08	2.58754e-06	LRCASIQK(2)-LAKEYEATLEECCAKDDPHACYSTVFDK(15)	36.81	42.8				BSA(436)-BSA(455)	54	5.8723e-05	0.00120591	YTRK(3)-SLGKVGTR(4)	19.99	47.51
BSA(232)-BSA(266)	48	7.17017e-08	0.0013504	FGERALK(4)-VHKECCHGDLLECADDR(3)	11.28	16.29				BSA(232)-BSA(266)	53	5.72577e-09	2.2376e-05	FGERALK(4)-VHKECCHG(3)	11.28	16.29
BSA(220)-BSA(228)	47	0.00314874	2.91974e-05	QRLR(2)-CASIQKFGER(6)	11.86	14.74				BSA(222)-BSA(455)	52	1.28159e-08	4.91851e-06	LRCASIQK(2)-SLGKVGTR(4)	21.48	30.3
BSA(222)-BSA(235)	44	4.91103e-06	2.11143e-09	LRCASIQK(2)-ALKAWSVAR(3)	10.17	27.45				BSA(220)-BSA(463)	39	4.49691e-06	0.00877261	QRLR(2)-CCTKPESER(4)	25.57	32.71
BSA(156)-BSA(209)	39	2.22367e-05	5.89264e-06	KFWGK(1)-IETMREK(5)	19.55	24.29				BSA(222)-BSA(245)	38	1.06625e-07	0.00355918	LRCASIQK(2)-LSQKFPK(4)	18.35	21.13
BSA(222)-BSA(245)	38	0.000468156	0.000339173	LRCASIQK(2)-LSQKFPK(4)	18.35	21.13				BSA(218)-BSA(245)	37	1.03399e-07	0.111622	VLASSARQR(7)-LSQKFPK(4)	17.27	18.02
BSA(220)-BSA(489)	36	0.00162981	1.86695e-13	QRLR(2)-LCVLHEKTPVSEK(7)	14.84	16.99				BSA(433)-BSA(437)	37	1.14616e-15	7.68268e-05	LGEYGFQNALIVRYTR(13)-KVPQVSTPTLVEVSR(1)	6.2	7.21
BSA(436)-BSA(455)	33	0.000298444	0.000478579	YTRK(3)-SLGKVGTR(4)	19.99	47.51				BSA(122)-BSA(138)	34	9.04923e-09	0.0367611	QEPERNECFLSHK(5)-DLPKLKPDPNTLC(4)	31.33	46.57
BSA(241)-BSA(386)	32	3.38951e-09	0.000301693	AWSVARLSQK(6)-LAKEYEATLEECCAKDDPHACYSTVFDK(15)	33.52	53.02				BSA(228)-BSA(241)	34	4.29174e-09	4.74365e-06	CASIQKFGER(6)-AWSVARLSQK(6)	20.24	40.21
BSA(160)-BSA(209)	32	1.0876e-05	0.00742522	KFWGKYLYEIAR(5)-IETMREK(5)	15.05	18.29				BSA(220)-BSA(266)	34	0.000470045	6.17824e-05	QRLR(2)-VHKECCHG(3)	11.73	24.99
BSA(437)-BSA(508)	32	3.92646e-19	6.22919e-17	KVPQVSTPTLVEVSR(1)-RPCFSALTPDETYVPK(1)	13.54	18.88				BSA(455)-BSA(482)	33	2.6963e-09	7.42538e-06	SLGKVGTR(4)-DYLSLILNRLCVLHEK(9)	14.34	16.76
BSA(232)-BSA(346)	31	2.37984e-06	3.76254e-07	FGERALK(4)-NYQEAKDAFLGSFLYEYSR(6)	12.41	15.37				BSA(412)-BSA(468)	32	1.40709e-10	0.000454086	DEPQNLIKQNC(8)-CCTKPESERMPCTE(9)	8.62	9.89
BSA(228)-BSA(459)	31	2.19202e-08	0.000233191	CASIQKFGER(6)-VGTRCCTKPESER(4)	28.38	35.94				BSA(220)-BSA(228)	32	0.000103502	2.01215e-05	QRLR(2)-CASIQKFGER(6)	11.86	14.74
BSA(433)-BSA(568)	29	2.81358e-12	1.81956e-07	LGEYGFQNALIVRYTR(13)-ATEEQLKTVMENFVAFVDK(7)	14.54	18.4				BSA(156)-BSA(209)	31	1.88012e-09	5.04484e-09	KFWGK(1)-IETMREK(5)	19.55	24.29
BSA(220)-BSA(463)	26	0.000877929	3.42325e-05	QRLR(2)-CCTKPESER(4)	25.57	32.71				BSA(168)-BSA(455)	31	1.23922e-07	1.52228e-05	RHPYFYAPELLYYANK(1)-SLGKVGTR(4)	20.75	23.03
BSA(508)-BSA(548)	26	1.26538e-14	1.24311e-05	RPCFSALTPDETYVPK(1)-KQTALVELLK(1)	26.73	39.1				BSA(197)-BSA(209)	28	1.06836e-06	0.00143087	DKGACLLPK(2)-IETMREK(5)	17.78	33
BSA(140)-BSA(209)	25	6.44146e-05	0.000434044	LKPDPNTLCDEFKADEK(2)-IETMREK(5)	12.07	15.28				BSA(140)-BSA(209)	26	2.79405e-07	0.0105566	LKPDPNTLC(2)-IETMREK(5)	12.07	15.28
BSA(228)-BSA(482)	24	5.80688e-14	2.24154e-16	CASIQKFGER(6)-MPCTEDYLSLILNRLCVLHEK(14)	13.71	19.01				BSA(222)-BSA(304)	26	2.15308e-06	0.0005374	LRCASIQK(2)-DKPLLEK(2)	26.03	37.8
BSA(433)-BSA(548)	22	5.19398e-16	6.99179e-11	LGEYGFQNALIVRYTR(13)-KQTALVELLK(1)	16.23	27.65				BSA(183)-BSA(459)	26	7.17527e-06	0.0113974	RHPYFYAPELLYYANKYNGVFQECCQAE(16)-VGTRCCTKPESER(4)	22.83	26.2
BSA(280)-BSA(304)	21	7.53202e-10	0.00144026	ECCHGDLLECADDRADLAK(14)-LKECCDKPLLEK(7)	14.97	29.63				BSA(138)-BSA(168)	22	9.18426e-13	8.19008e-05	DLPKLKPDPNTLC(4)-RHPYFYAPELLYYANK(1)	9.88	10.88
BSA(280)-BSA(318)	21	5.51256e-14	8.58022e-05	ECCHGDLLECADDRADLAK(14)-SHCIAEVEKDAIPENLPPLTADFAEDKDVCK(9)	20.12	23.44				BSA(451)-BSA(548)	22	1.3857e-08	0.000462223	KVPQVSTPTLVEVSRSLGK(15)-KQTALVELLK(1)	12.06	28.34
BSA(168)-BSA(455)	20	4.46716e-06	0.000225928	RHPYFYAPELLYYANK(1)-SLGKVGTR(4)	20.75	23.03				BSA(138)-BSA(220)	22	0.00165134	0.0440306	DLPKLKPDPNTLC(4)-QRLR(2)	20.06	23.28
BSA(220)-BSA(235)	19	0.00205292	0.000204156	QRLR(2)-ALKAWSVAR(3)	15.45	35.73				BSA(156)-BSA(241)	22	0.00275001	0.0742236	DEKKFWGK(4)-AWSVARLSQK(6)	36.62	NA
BSA(433)-BSA(437)	18	2.24154e-17	3.41237e-06	LGEYGFQNALIVRYTR(13)-KVPQVSTPTLVEVSR(1)	6.2	7.21				BSA(508)-BSA(548)	20	3.25979e-05	0.000308818	RPCFSALTP(1)-KQTALVELLK(1)	26.73	39.1
BSA(241)-BSA(318)	18	5.70219e-08	0.00362706	AWSVARLSQK(6)-SHCIAEVEKDAIPENLPPLTADFAEDKDVCK(9)	10.01	11.78				BSA(140)-BSA(168)	19	7.14702e-14	0.00131256	LKPDPNTLC(2)-RHPYFYAPELLYYANK(1)	14.55	18.27
BSA(318)-BSA(459)	16	4.87138e-05	0.0654438	SHCIAEVEKDAIPENLPPLTADFAEDKDVCK(9)-VGTRCCTKPESER(4)	20.36	22.14				BSA(220)-BSA(235)	19	0.000129977	4.91193e-05	QRLR(2)-ALKAWSVAR(3)	15.45	35.73
BSA(241)-BSA(266)	12	9.66034e-06	0.0297796	AWSVARLSQK(6)-VHKECCHGDLLECADDRADLAK(3)	16.94	47.13				BSA(433)-BSA(498)	18	3.8899e-13	0.00110517	LGEYGFQNALIVRYTR(13)-VTKCCTESLVNR(3)	18.22	31.01
BSA(222)-BSA(304)	11	0.00014921	0.0498127	LRCASIQK(2)-LKECCDKPLLEK(7)	26.03	37.8				BSA(140)-BSA(482)	17	2.13794e-14	8.99596e-05	LKPDPNTLC(2)-DYLSLILNRLCVLHEK(9)	23.54	25.56
BSA(209)-BSA(489)	11	0.00661666	0.087162	IETMREK(5)-LCVLHEKTPVSEK(7)	26.47	33.76				BSA(433)-BSA(455)	15	7.44233e-11	0.00625319	LGEYGFQNALIVRYTR(13)-SLGKVGTR(4)	15.51	39.96
BSA(433)-BSA(455)	10	1.11265e-06	0.00320511	LGEYGFQNALIVRYTR(13)-SLGKVGTR(4)	15.51	39.96				BSA(235)-BSA(508)	14	1.19973e-06	0.00421413	ALKAWSVAR(3)-RPCFSALTP(1)	20.02	42.48
BSA(436)-BSA(561)	10	0.00210523	0.00525158	YTRK(3)-HKPKATEEQLK(4)	8.4	9.63				BSA(105)-BSA(138)	14	4.50379e-05	0.114086	VASLRETYG(5)-DLPKLKPDPNTLC(4)	25.7	35.43
BSA(507)-BSA(548)	10	1.46971e-09	0.00552034	CCTESLVNRRPCFSALTPDETYVPK(9)-KQTALVELLK(1)	28.46	59.58				BSA(140)-BSA(280)	12	0.00133304	0.362535	LKPDPNTLC(2)-DDRADLAK(3)	32.82	47.84
BSA(218)-BSA(245)	10	0.00554831	0.283784	VLASSARQR(7)-LSQKFPK(4)	17.27	18.02				BSA(463)-BSA(508)	11	0.000938501	0.00862832	CCTKPESER(4)-RPCFSALTP(1)	20.62	31.17
BSA(204)-BSA(459)	9	6.98449e-06	0.00881637	GACLLPKIETMR(7)-VGTRCCTKPESER(4)	18.2	20.41				BSA(140)-BSA(459)	11	1.18851e-09	0.0800889	LKPDPNTLC(2)-VGTRCCTKPESER(4)	23.92	25.8
BSA(220)-BSA(266)	8	0.00151047	0.268994	QRLR(2)-VHKECCHGDLLECADDRADLAK(3)	11.73	24.99				BSA(183)-BSA(222)	10	1.15068e-05	0.00446292	RHPYFYAPELLYYANKYNGVFQECCQAE(16)-LRCASIQK(2)	23.73	32.21
BSA(507)-BSA(544)	7	0.00703157	0.0132243	VTKCCTESLVNRR(12)-LFTFHADICTLPDTEKQIK(16)	30.9	NA				BSA(138)-BSA(482)	9	5.1394e-17	7.3368e-06	DLPKLKPDPNTLC(4)-DYLSLILNRLCVLHEK(9)	18.47	20.07
BSA(412)-BSA(436)	7	0.00835066	0.0283701	HLVDEPQNLIKQNCDQFEK(11)-YTRK(3)	21.97	30.88				BSA(241)-BSA(304)	9	1.50098e-06	0.00136366	AWSVARLSQK(6)-DKPLLEK(2)	22.42	30.98
BSA(359)-BSA(455)	6	0.000180962	0.0668727	DAFLGSFLYEYSRR(13)-SLGKVGTR(4)	29.4	NA				BSA(209)-BSA(235)	7	9.31956e-08	0.000291625	IETMREK(5)-ALKAWSVAR(3)	28.53	59.2
BSA(228)-BSA(241)	6	0.000809144	0.0905161	CASIQKFGER(6)-AWSVARLSQK(6)	20.24	40.21				BSA(105)-BSA(140)	7	0.000468462	0.296512	VASLRETYG(5)-DLPKLKPDPNTLC(6)	30.41	40.76
BSA(138)-BSA(209)	6	0.00180322	0.127355	DDSPDLPKLKPDPNTLCDEFKADEK(8)-IETMREK(5)	12.41	13.32				BSA(399)-BSA(433)	6	2.66149e-07	0.00635202	DKLK(2)-LGEYGFQNALIVRYTR(13)	30.16	32.62
BSA(122)-BSA(138)	5	7.64095e-12	0.00857987	QEPERNECFLSHK(5)-DDSPDLPKLKPDPNTLCDEFK(8)	31.33	46.57				BSA(105)-BSA(548)	5	0.000206428	0.00424111	VASLRETYG(5)-KQTALVELLK(1)	37.54	NA
BSA(138)-BSA(459)	5	4.94203e-06	0.00289183	DDSPDLPKLKPDPNTLCDEFKADEK(8)-VGTRCCTKPESER(4)	22.97	24.67				BSA(508)-BSA(528)	5	5.00057e-05	0.00754752	RPCFSALTP(1)-DEKLFTFHA(3)	34.36	57.5
BSA(235)-BSA(359)	5	0.00195154	0.0690857	ALKAWSVAR(3)-DAFLGSFLYEYSRR(13)	15.66	37.44				BSA(280)-BSA(587)	5	0.001308	0.146385	DRADLAKYIC(2)-DKEACFAVEGPK(2)	56.54	NA
BSA(235)-BSA(436)	4	0.0026143	0.0621296	ALKAWSVAR(3)-YTRK(3)	35.57	58.54				BSA(436)-BSA(463)	5	0.00181263	0.318123	YTRK(3)-CCTKPESER(4)	29.77	46.69
BSA(436)-BSA(568)	3	0.00329059	0.000549199	YTRK(3)-ATEEQLKTVMENFVAFVDK(7)	16.59	21.96				BSA(228)-BSA(482)	4	4.17957e-09	8.74418e-05	CASIQKFGER(6)-DYLSLILNRLCVLHEK(9)	13.71	19.01
BSA(156)-BSA(167)	3	8.75522e-05	0.105628	KFWGK(1)-YLYEIARR(7)	16.22	27.41				BSA(508)-BSA(523)	4	3.21559e-05	0.0614605	RPCFSALTP(1)-DETYVPKAF(7)	27.22	49.96
GST(108)-GST(125)	635	5.27869e-21	4.1863e-19	YGVSRIAYSK(5)-DFETLKVDFLSKLPEMLK(12)	14.11	15.37				BSA(65)-BSA(105)	4	3.08298e-05	0.0622748	DEHVKLVNELTEFAK(5)-VASLRETYG(5)	19.31	25.72
GST(45)-GST(108)	208	1.20334e-13	4.36144e-20	KFELGLEFPNLPYYIDGDVK(1)-YGVSRIAYSK(5)	24.8	28.37				BSA(156)-BSA(222)	4	0.00342155	0.523935	DEKKFWGK(4)-LRCASIQK(2)	30.06	NA
GST(108)-GST(113)	95	7.43478e-13	3.27164e-14	YGVSRIAYSK(5)-IAYSKDFETLK(5)	11.46	15.61				BSA(156)-BSA(433)	4	0.00630869	0.620617	DEKKFWGK(4)-LGEYGFQNALIVRYTR(13)	45.83	NA
GST(35)-GST(45)	84	2.66877e-23	7.03451e-25	LLLEYLEEKYEEHLYERDEGDKWR(17)-NKKFELGLEFPNLPYYIDGDVK(3)	15.95	21.6				BSA(122)-BSA(140)	3	0.000328382	0.316252	QEPERNECFLSHK(5)-DLPKLKPDPNTLC(6)	36.17	53.08
GST(35)-GST(44)	62	4.41912e-14	3.2639e-12	LLLEYLEEKYEEHLYERDEGDKWR(17)-NKKFELGLEFPNLPYYIDGDVK(2)	16.02	29.97				BSA(140)-BSA(232)	3	0.00743711	0.726332	LKPDPNTLC(2)-FGERALKAWSVAR(4)	40.73	57.1
GST(108)-GST(119)	60	1.6397e-09	1.39925e-11	YGVSRIAYSK(5)-DFETLKVDFLSK(6)	10.05	34.74				BSA(105)-BSA(455)	3	6.35868e-06	0.00985015	VASLRETYG(5)-SLGKVGTR(4)	39.39	49.61
GST(125)-GST(136)	58	9.49239e-11	6.87383e-12	VDFLSKLPEMLK(6)-MFEDRLCHK(5)	18.19	25.36				BSA(105)-BSA(235)	3	2.00443e-05	0.0175079	VASLRETYG(5)-ALKAWSVAR(3)	37.85	59.18
GST(27)-GST(42)	58	4.26196e-11	2.44683e-07	LLLEYLEEKYEEHLYERDEGDK(9)-WRNKKFELGLEFPNLPYYIDGDVK(2)	26.81	47.66				BSA(437)-BSA(459)	3	2.61034e-05	0.0605799	KVPQVSTPTLVEVSR(1)-VGTRCCTKPESER(4)	24.15	51.53
GST(44)-GST(108)	49	2.92818e-09	3.47832e-10	NKKFELGLEFPNLPYYIDGDVK(2)-YGVSRIAYSK(5)	27.76	44.12				BSA(222)-BSA(266)	3	0.00716094	0.0797514	LRCASIQK(2)-VHKECCHG(3)	8.62	36.92
GST(11)-GST(108)	35	3.23596e-08	8.21467e-12	IKGLVQPTR(2)-YGVSRIAYSK(5)	15.88	22.7				BSA(436)-BSA(498)	3	0.0099146	0.166965	YTRK(3)-VTKCCTESLVNR(3)	16.63	32.86
GST(42)-GST(45)	32	4.25221e-10	6.46004e-11	DEGDKWRNK(7)-KFELGLEFPNLPYYIDGDVK(1)	4.99	7.29				BSA(209)-BSA(463)	3	0.000321068	0.384775	IETMREK(5)-CCTKPESER(4)	21.45	29.87
GST(35)-GST(125)	28	1.36951e-11	8.44142e-10	LLLEYLEEKYEEHLYERDEGDKWR(17)-VDFLSKLPEMLK(6)	32.1	43.07				GST(108)-GST(125)	919	2.86584e-22	9.6875e-11	YGVSRIAYSK(5)-DFETLKVDFLSKLPEMLK(12)	14.11	15.37
GST(125)-GST(182)	23	3.72692e-10	4.94502e-08	VDFLSKLPEMLK(6)-RIEAIPQIDK(1)	25.52	39.32				GST(136)-GST(175)	338	9.52035e-13	1.68438e-07	DRLCHK(2)-DAFPKLVCFK(5)	10.41	22.19
GST(40)-GST(108)	23	7.03406e-06	8.61325e-06	DEGDKWR(5)-YGVSRIAYSK(5)	26.25	38.62				GST(125)-GST(136)	188	2.85245e-16	6.29686e-10	VDFLSKLPEMLK(6)-DRLCHK(2)	18.19	25.36
GST(108)-GST(218)	20	9.77097e-08	0.00216454	YGVSRIAYSK(5)-YIAWPLQGWQATFGGGDHPPKSDLVPR(21)	No_Stru	NA				GST(45)-GST(108)	173	4.33404e-13	8.22737e-09	KFELGLEFPNLPYYIDG(1)-YGVSRIAYSKDFETLK(5)	24.8	28.37
GST(182)-GST(194)	16	8.84948e-07	3.75462e-05	RIEAIPQIDK(1)-YLKSSK(3)	15.84	19.79				GST(73)-GST(87)	134	3.64882e-36	8.66352e-12	LTQSMAIIRYIA(9)-DKHNMLGGCPKER(11)	16.31	22.18
GST(73)-GST(87)	16	2.31901e-06	0.000103819	LTQSMAIIRYIADK(9)-HNMLGGCPKER(9)	16.31	22.18				GST(175)-GST(182)	121	2.14338e-17	2.8576e-08	DAFPKLVCFK(5)-RIEAIPQIDK(1)	10.16	12.3
GST(78)-GST(182)	15	0.00014902	0.00050214	YIADKHNMLGGCPKER(5)-RIEAIPQIDK(1)	24.7	35.13				GST(40)-GST(108)	107	2.19627e-11	7.72592e-08	DKWR(2)-YGVSRIAYSK(5)	26.25	38.62
GST(11)-GST(35)	14	1.63122e-08	7.16956e-05	IKGLVQPTR(2)-LLLEYLEEKYEEHLYERDEGDKWR(17)	12.67	31.87				GST(87)-GST(103)	79	5.72851e-11	0.00389888	DKHNMLGGCPKER(11)-DIRYGVSR(3)	24.47	35.96
GST(27)-GST(108)	13	4.95803e-08	2.93676e-06	LLLEYLEEKYEEHLYERDEGDKWR(9)-YGVSRIAYSK(5)	32.9	56.92				GST(42)-GST(125)	78	1.04181e-07	6.90991e-05	DKWRNK(4)-DFLSKLPEMLK(5)	37.58	42.82
GST(87)-GST(108)	12	2.11573e-05	6.84937e-05	HNMLGGCPKER(9)-YGVSRIAYSK(5)	30.67	37.86				GST(42)-GST(131)	61	7.46348e-06	5.74428e-06	DKWRNK(4)-LPEMLKMFE(6)	41.39	54.69
GST(87)-GST(182)	11	2.34708e-06	9.11202e-07	YIADKHNMLGGCPKER(14)-RIEAIPQIDK(1)	26.88	34.85				GST(87)-GST(108)	61	3.30574e-16	2.51557e-05	DKHNMLGGCPKER(11)-YGVSRIAYSK(5)	30.67	37.86
GST(180)-GST(182)	9	4.36216e-05	0.202248	LVCFKK(5)-RIEAIPQIDK(1)	5.36	25.48				GST(11)-GST(103)	60	4.47191e-14	1.05011e-07	IKGLVQPTR(2)-DIRYGVSR(3)	11.64	13.47
GST(35)-GST(119)	6	2.33035e-11	0.000272478	LLLEYLEEKYEEHLYERDEGDKWR(17)-DFETLKVDFLSK(6)	25.18	37.42				GST(42)-GST(45)	58	2.96114e-10	1.78445e-05	DKWRNK(4)-KFELGLEFPNLPYYIDG(1)	4.99	7.29
GST(103)-GST(125)	5	1.68267e-09	1.85425e-08	AEISMLEGAVLDIRYGVSR(14)-VDFLSKLPEMLK(6)	13.25	29.72				GST(64)-GST(108)	58	1.27339e-17	8.3535e-08	DVKLTQSMAIIR(3)-YGVSRIAYSK(5)	27.84	36.86
GST(44)-GST(89)	5	0.00289565	0.000235664	WRNKKFELGLEFPNLPYYIDGDVK(4)-HNMLGGCPKERAEISMLEGAVLDIR(11)	35.03	47.4				GST(103)-GST(125)	45	3.41209e-14	6.63827e-10	DIRYGVSR(3)-VDFLSKLPEMLK(6)	13.25	29.72
GST(42)-GST(131)	5	0.00510136	0.0217752	DEGDKWRNKK(7)-LPEMLKMFEDR(6)	41.39	54.69				GST(64)-GST(136)	42	6.19815e-15	6.85255e-12	DVKLTQSMAIIR(3)-DRLCHK(2)	34.4	46.25
GST(42)-GST(125)	5	0.000213459	0.0230261	DEGDKWRNK(7)-VDFLSKLPEMLK(6)	37.58	42.82				GST(11)-GST(108)	38	8.22953e-13	9.71232e-07	IKGLVQPTR(2)-YGVSRIAYSK(5)	15.88	22.7
GST(35)-GST(218)	4	6.72006e-16	5.15927e-07	LLLEYLEEKYEEHLYERDEGDKWR(17)-YIAWPLQGWQATFGGGDHPPKSDLVPR(21)	No_Stru	NA				GST(42)-GST(64)	36	6.16213e-07	0.000568035	DKWRNK(4)-DVKLTQSMAIIR(3)	17.14	33.63
GST(42)-GST(87)	4	4.3473e-07	0.000191439	WRNKKFELGLEFPNLPYYIDGDVK(2)-HNMLGGCPKERAEISMLEGAVLDIR(9)	40.75	47.79				GST(182)-GST(191)	35	1.95288e-12	7.12133e-07	RIEAIPQI(1)-DKYLK(2)	14.03	23.21
GST(103)-GST(197)	3	0.00205348	0.153323	ERAEISMLEGAVLDIRYGVSR(16)-SSKYIAWPLQGWQATFGGGDHPPKSDLVPR(3)	22.08	38.51				GST(44)-GST(108)	33	3.70151e-11	1.74631e-05	NKKFELGLEFPNLPYYIDG(2)-YGVSRIAYSK(5)	27.76	44.12
lysozyme(32)-lysozyme(115)	2524	2.54355e-36	6.19053e-12	RHGLDNYR(1)-KIVSDGNGMNAWVAWR(1)	17.23	23.03				GST(103)-GST(218)	33	1.23199e-05	0.000127717	DIRYGVSR(3)-YIAWPLQGWQATFGGGDHPPKS(21)	NA	NA
lysozyme(91)-lysozyme(115)	1270	3.66917e-36	2.81465e-11	TPGSRNLCNIPCSALLSSDITASVNCAK(5)-KIVSDGNGMNAWVAWR(1)	13.46	19.37				GST(131)-GST(136)	29	2.34442e-09	1.77727e-08	LPEMLKMFE(6)-DRLCHK(2)	8.6	17.78
lysozyme(51)-lysozyme(143)	895	9.89416e-37	1.67504e-11	GYSLGNWVCAAKFESNFNTQATNR(12)-CKGTDVQAWIRGCR(11)	14.45	19.01				GST(103)-GST(119)	27	4.38165e-10	3.59091e-06	DIRYGVSR(3)-DFETLKV(6)	13.12	50.05
lysozyme(39)-lysozyme(134)	689	4.72923e-27	6.36313e-12	HGLDNYRGYSLGNWVCAAK(7)-CKGTDVQAWIR(2)	14.97	21.39				GST(108)-GST(119)	25	3.49474e-15	6.64231e-05	YGVSRIAYSK(5)-DFETLKV(6)	10.05	34.74
lysozyme(31)-lysozyme(146)	589	1.53639e-08	1.74019e-07	CELAAAMKR(8)-GCRL(3)	11.56	17.87				GST(87)-GST(182)	24	2.44535e-17	3.95581e-05	DKHNMLGGCPKER(11)-RIEAIPQIDK(1)	26.88	34.85
lysozyme(31)-lysozyme(143)	469	1.49814e-40	3.24196e-15	CELAAAMKR(8)-GTDVQAWIRGCR(9)	14.09	18.88				GST(64)-GST(103)	22	4.13878e-11	8.55563e-05	DVKLTQSMAIIR(3)-DIRYGVSR(3)	25.13	33.83
lysozyme(51)-lysozyme(132)	455	4.9302e-07	1.27264e-07	GYSLGNWVCAAKFESNFNTQATNR(12)-NRCK(2)	9.94	18.7				GST(42)-GST(175)	21	0.00925749	0.141308	WRNKK(2)-DPMCLDAFPKLVCFK(10)	43.52	NA
lysozyme(39)-lysozyme(115)	447	2.31791e-38	1.56725e-12	HGLDNYRGYSLGNWVCAAK(7)-KIVSDGNGMNAWVAWR(1)	10.37	15.65				GST(119)-GST(136)	21	1.82999e-09	4.84286e-06	DFETLKV(6)-DRLCHK(2)	25.38	47.3
lysozyme(130)-lysozyme(134)	312	1.62386e-48	1.19143e-10	KIVSDGNGMNAWVAWRNR(16)-CKGTDVQAWIR(2)	5.14	6.92				GST(180)-GST(182)	20	7.6784e-11	0.0060521	LVCFKK(5)-RIEAIPQIDK(1)	5.36	25.48
lysozyme(32)-lysozyme(114)	287	2.36066e-39	3.7802e-15	RHGLDNYR(1)-NLCNIPCSALLSSDITASVNCAKK(23)	13.69	18.24				GST(182)-GST(194)	19	1.13873e-11	3.65385e-08	RIEAIPQIDK(1)-YLKSSK(3)	15.84	19.79
lysozyme(23)-lysozyme(51)	262	5.49489e-20	1.29546e-09	VFGRCELAAAMK(4)-GYSLGNWVCAAKFESNFNTQATNR(12)	8.28	15.2				GST(108)-GST(175)	15	5.98269e-13	1.08568e-06	YGVSRIAYSK(5)-DAFPKLVCFK(5)	26.77	45.37
lysozyme(32)-lysozyme(51)	195	1.06324e-25	1.72154e-12	RHGLDNYR(1)-GYSLGNWVCAAKFESNFNTQATNR(12)	18.32	36.01				GST(64)-GST(182)	15	9.0845e-14	1.10779e-09	DVKLTQSMAIIR(3)-RIEAIPQIDK(1)	33.38	59.27
lysozyme(115)-lysozyme(132)	191	2.73972e-10	1.84442e-09	KIVSDGNGMNAWVAWR(1)-NRCK(2)	21.88	42.09				GST(108)-GST(113)	14	4.01924e-08	0.00366776	YGVSRIAYSK(5)-IAYSKDFETLK(5)	11.46	15.61
lysozyme(51)-lysozyme(146)	114	0.000858357	9.4997e-05	GYSLGNWVCAAKFESNFNTQATNR(12)-GCRL(3)	18.67	27.59				GST(108)-GST(218)	12	5.58853e-17	0.00744899	YGVSRIAYSK(5)-YIAWPLQGWQATFGGGDHPPKS(21)	NA	NA
lysozyme(51)-lysozyme(86)	112	2.50156e-23	8.175e-08	GYSLGNWVCAAKFESNFNTQATNR(12)-WWCNDGRTPGSR(7)	26.82	38.89				GST(73)-GST(78)	11	1.411e-23	2.96848e-10	LTQSMAIIRYIA(9)-DKHNMLGGCPK(2)	8.74	14.18
lysozyme(31)-lysozyme(132)	105	4.05558e-10	5.79127e-10	CELAAAMKR(8)-NRCK(2)	21.41	39.61				GST(87)-GST(89)	10	3.93458e-07	0.00017283	DKHNMLGGCPKER(11)-ERAEISMLEGAVL(2)	5.44	13.36
lysozyme(132)-lysozyme(134)	103	5.02273e-06	3.41877e-08	NRCK(2)-CKGTDVQAWIR(2)	6.21	14.62				GST(140)-GST(182)	10	3.81449e-06	0.0751997	LCHKTYLNG(4)-RIEAIPQIDK(1)	11.95	14.87
lysozyme(79)-lysozyme(115)	101	6.47136e-32	1.85706e-07	NTDGSTDYGILQINSRWWCNDGR(16)-KIVSDGNGMNAWVAWR(1)	14.82	27.99				GST(78)-GST(103)	9	0.00144438	0.290238	DKHNMLGGCPK(2)-DIRYGVSR(3)	24.74	36.51
lysozyme(91)-lysozyme(134)	93	2.08735e-23	8.0572e-09	TPGSRNLCNIPCSALLSSDITASVNCAK(5)-CKGTDVQAWIR(2)	27.59	36				GST(40)-GST(103)	9	3.44191e-05	0.0478077	DKWR(2)-DIRYGVSR(3)	27.4	42.41
lysozyme(31)-lysozyme(39)	89	4.50351e-25	2.67103e-09	CELAAAMKR(8)-HGLDNYRGYSLGNWVCAAK(7)	13.4	18.34				GST(103)-GST(175)	7	1.98936e-06	0.00116946	DIRYGVSR(3)-DAFPKLVCFK(5)	18.97	50.65
lysozyme(86)-lysozyme(115)	82	2.07375e-30	8.9159e-11	WWCNDGRTPGSR(7)-KIVSDGNGMNAWVAWR(1)	22.34	36.21				GST(9)-GST(103)	6	1.41355e-07	0.00122203	MSPILGYWKIK(9)-DIRYGVSR(3)	18.09	41.16
lysozyme(115)-lysozyme(146)	69	0.000147309	4.24985e-05	KIVSDGNGMNAWVAWR(1)-GCRL(3)	27.72	40.56				GST(9)-GST(108)	5	6.47981e-18	3.57408e-06	MSPILGYWKIK(9)-YGVSRIAYSK(5)	20.09	40.1
lysozyme(51)-lysozyme(91)	69	5.61141e-31	1.32205e-08	GYSLGNWVCAAKFESNFNTQATNR(12)-TPGSRNLCNIPCSALLSSDITASVNCAK(5)	26.47	43.53				GST(78)-GST(89)	5	0.000499534	0.2457	DKHNMLGGCPK(2)-ERAEISMLEGAVL(2)	14.1	19.59
lysozyme(79)-lysozyme(134)	66	1.0744e-29	9.75228e-06	NTDGSTDYGILQINSRWWCNDGR(16)-CKGTDVQAWIR(2)	24.22	30.26				GST(42)-GST(87)	4	2.4976e-06	0.119457	DKWRNK(4)-DKHNMLGGCPKER(11)	40.75	47.79
lysozyme(31)-lysozyme(91)	65	1.94835e-18	5.49743e-08	CELAAAMKR(8)-TPGSRNLCNIPCSALLSSDITASVNCAK(5)	28.38	40.55				GST(78)-GST(108)	3	0.0029415	0.00125746	DKHNMLGGCPK(2)-YGVSRIAYSK(5)	31.44	42.07
lysozyme(86)-lysozyme(134)	64	3.52976e-34	3.63401e-11	WWCNDGRTPGSR(7)-CKGTDVQAWIR(2)	32.03	44.88				GST(42)-GST(78)	3	0.00421193	0.550128	WRNK(2)-YIADKHNMLGGCPKER(5)	30.2	47.52
lysozyme(32)-lysozyme(134)	57	1.49771e-30	5.75858e-14	RHGLDNYR(1)-CKGTDVQAWIR(2)	23.12	33.57				GST(40)-GST(73)	3	5.66863e-12	1.18603e-05	DKWR(2)-LTQSMAIIRYIA(9)	27.05	47.14
lysozyme(134)-lysozyme(146)	55	0.0020567	0.000100306	CKGTDVQAWIR(2)-GCRL(3)	24.01	28.94				GST(73)-GST(140)	3	7.30671e-19	5.94188e-05	LTQSMAIIRYIA(9)-DRLCHKTYLNG(6)	21.99	40.59
lysozyme(134)-lysozyme(143)	49	8.44512e-35	9.88909e-18	CKGTDVQAWIR(2)-GTDVQAWIRGCR(9)	17.29	26.65				GST(11)-GST(42)	3	7.02631e-05	0.0555431	IKGLVQPTR(2)-DKWRNK(4)	20.25	35.12
lysozyme(31)-lysozyme(86)	47	1.45497e-17	4.08158e-05	CELAAAMKR(8)-WWCNDGRTPGSR(7)	33.01	54.44				GST(125)-GST(182)	3	0.000902954	0.0557628	VDFLSKLPEMLK(6)-RIEAIPQIDK(1)	25.52	39.32
lysozyme(31)-lysozyme(32)	42	7.08788e-23	1.67832e-14	CELAAAMKR(8)-RHGLDNYR(1)	3.82	7.06				lysozyme(31)-lysozyme(146)	702	1.60086e-10	5.21222e-06	CELAAAMKR(8)-GCRL(3)	11.56	17.87
lysozyme(39)-lysozyme(114)	36	6.80186e-27	1.51317e-05	HGLDNYRGYSLGNWVCAAK(7)-NLCNIPCSALLSSDITASVNCAKK(23)	8.46	17.28				lysozyme(51)-lysozyme(132)	530	6.30279e-05	1.46915e-08	GYSLGNWVCAAKFESNFNTQATNR(12)-NRCK(2)	9.94	18.7
lysozyme(39)-lysozyme(51)	33	3.35986e-25	3.42507e-12	HGLDNYRGYSLGNWVCAAK(7)-GYSLGNWVCAAKFESNFNTQATNR(12)	19.89	51.11				lysozyme(91)-lysozyme(115)	404	2.99185e-27	4.70203e-07	TPGSRNLCNIPCSALLSS(5)-KIVSDGNGMNAWVAWR(1)	13.46	19.37
lysozyme(51)-lysozyme(79)	31	9.83976e-20	0.000277617	GYSLGNWVCAAKFESNFNTQATNR(12)-NTDGSTDYGILQINSRWWCNDGR(16)	22.41	34.01				lysozyme(51)-lysozyme(143)	293	5.85302e-28	1.18082e-06	GYSLGNWVCAAKFESNFNTQATNR(12)-DVQAWIRGCR(7)	14.45	19.01
lysozyme(31)-lysozyme(63)	18	1.52026e-16	7.3529e-07	CELAAAMKR(8)-FESNFNTQATNRNTDGSTDYGILQINSR(12)	28.96	55.37				lysozyme(39)-lysozyme(115)	292	7.3965e-30	1.35045e-11	DNYRGYSLGNWVCAAK(4)-KIVSDGNGMNAWVAWR(1)	10.37	15.65
lysozyme(114)-lysozyme(146)	9	2.00081e-05	0.116741	NLCNIPCSALLSSDITASVNCAKK(23)-GCRL(3)	23.93	35.87				lysozyme(32)-lysozyme(115)	267	6.25172e-29	2.7693e-07	RHGL(1)-KIVSDGNGMNAWVAWR(1)	17.23	23.03
lysozyme(63)-lysozyme(134)	8	7.52355e-18	7.2254e-06	FESNFNTQATNRNTDGSTDYGILQINSR(12)-CKGTDVQAWIR(2)	23.96	35.6				lysozyme(31)-lysozyme(143)	257	1.43611e-40	3.68239e-16	CELAAAMKR(8)-DVQAWIRGCR(7)	14.09	18.88
lysozyme(114)-lysozyme(130)	8	1.33878e-13	0.125731	NLCNIPCSALLSSDITASVNCAKK(23)-IVSDGNGMNAWVAWRNR(15)	16.87	36.34				lysozyme(32)-lysozyme(114)	223	5.60995e-22	1.6926e-09	RHGL(1)-DITASVNCAKK(10)	13.69	18.24
lysozyme(63)-lysozyme(115)	6	1.0816e-29	7.06798e-05	FESNFNTQATNRNTDGSTDYGILQINSR(12)-KIVSDGNGMNAWVAWR(1)	21.84	39.2				lysozyme(86)-lysozyme(115)	164	3.55668e-08	1.76087e-06	DGRTPGSR(3)-KIVS(1)	22.34	36.21
lysozyme(115)-lysozyme(143)	5	4.97866e-28	2.51254e-07	KIVSDGNGMNAWVAWR(1)-GTDVQAWIRGCR(9)	27.03	41.36				lysozyme(39)-lysozyme(134)	146	4.24263e-27	1.05865e-07	DNYRGYSLGNWVCAAK(4)-CKGTDVQAWIR(2)	14.97	21.39
lysozyme(114)-lysozyme(132)	4	0.00035198	0.177557	NLCNIPCSALLSSDITASVNCAKKIVSDGNGMNAWVAWR(23)-NRCK(2)	20.26	45.09				lysozyme(23)-lysozyme(51)	127	3.56175e-21	2.17577e-08	VFGRCELAAAMK(4)-GYSLGNWVCAAKFESNFNTQATNR(12)	8.28	15.2
lysozyme(31)-lysozyme(130)	4	1.43953e-24	1.25971e-08	CELAAAMKR(8)-KIVSDGNGMNAWVAWRNR(16)	21.23	36.92				lysozyme(115)-lysozyme(130)	123	2.85453e-08	9.62825e-06	KIVS(1)-DGNGMNAWVAWRNR(12)	17.77	31.71
Aldolase(107)-Aldolase(133)	380	6.992e-12	8.54684e-16	GGVVGIKVDK(7)-VDKGVVPLAGTNGETTTQGLDGLSERCAQYK(26)	10.93	13.72				lysozyme(31)-lysozyme(132)	100	5.50918e-10	1.04997e-09	CELAAAMKR(8)-NRCK(2)	21.41	39.61
Aldolase(42)-Aldolase(311)	93	3.60458e-16	2.17831e-10	RLQSIGTENTEENRR(1)-ALQASALKAWGGKK(8)	10.18	28.03				lysozyme(51)-lysozyme(86)	84	6.79359e-13	1.02081e-07	GYSLGNWVCAAKFESNFNTQATNR(12)-DGRTPGSR(3)	26.82	38.89
Aldolase(42)-Aldolase(152)	81	8.79572e-13	1.06538e-11	RLQSIGTENTEENRR(1)-CVLKIGEHTPSALAIMENANVLAR(4)	23.94	27.34				lysozyme(51)-lysozyme(146)	71	0.00167147	1.0346e-05	GYSLGNWVCAAKFESNFNTQATNR(12)-GCRL(3)	18.67	27.59
Aldolase(12)-Aldolase(200)	79	6.05125e-20	3.97362e-15	PHSHPALTPEQKK(12)-RCQYVTEK(1)	36.97	56.09				lysozyme(79)-lysozyme(115)	70	4.02624e-20	4.08689e-05	DYGILQINSRWWCN(10)-KIVS(1)	14.82	27.99
Aldolase(55)-Aldolase(317)	50	2.08403e-06	9.6828e-10	RLQSIGTENTEENRR(14)-KENLK(1)	12.53	33.72				lysozyme(32)-lysozyme(51)	57	0.00233441	9.24149e-05	RHGL(1)-GYSLGNWVCAAKFESNFNTQATNR(12)	18.32	36.01
Aldolase(41)-Aldolase(55)	45	1.31988e-12	2.37462e-11	GILAADESTGSIAKR(14)-LQSIGTENTEENRR(13)	11.82	24.99				lysozyme(51)-lysozyme(91)	49	2.70189e-27	8.74208e-05	GYSLGNWVCAAKFESNFNTQATNR(12)-TPGSRNLCNIPCSALLSS(5)	26.47	43.53
Aldolase(41)-Aldolase(303)	42	1.72383e-15	1.06779e-07	GILAADESTGSIAKR(14)-CPLLKPWALTFSYGRALQASALK(15)	12.34	12.72				lysozyme(115)-lysozyme(143)	48	1.33579e-05	7.7208e-05	KIVS(1)-DVQAWIRGCR(7)	27.03	41.36
Aldolase(42)-Aldolase(316)	40	5.95882e-06	9.6165e-08	RLQSIGTENTEENRR(1)-AWGGKK(5)	14.58	30.47				lysozyme(114)-lysozyme(132)	41	1.17562e-10	4.00725e-06	DITASVNCAKK(10)-NRCK(2)	20.26	45.09
Aldolase(200)-Aldolase(207)	35	7.56852e-13	7.70794e-10	RCQYVTEK(1)-CQYVTEKVLAAVYK(7)	10.84	15.14				lysozyme(39)-lysozyme(114)	38	1.49126e-16	0.000326573	DNYRGYSLGNWVCAAK(4)-DITASVNCAKK(10)	8.46	17.28
Aldolase(42)-Aldolase(317)	30	9.35767e-08	1.94523e-08	RLQSIGTENTEENRR(1)-KENLK(1)	16.65	37.22				lysozyme(31)-lysozyme(91)	37	1.77941e-17	0.00555984	CELAAAMKR(8)-TPGSRNLCNIPCSALLSS(5)	28.38	40.55
Aldolase(41)-Aldolase(148)	28	1.30825e-08	8.4283e-07	GILAADESTGSIAKR(14)-WRCVLK(2)	19.19	20.42				lysozyme(63)-lysozyme(115)	37	0.000265468	4.75795e-05	FESNFNTQATNRNT(12)-KIVS(1)	21.84	39.2
Aldolase(12)-Aldolase(21)	23	5.25288e-13	2.8878e-07	PHSHPALTPEQKK(12)-ELSDIAHRIVAPGK(8)	14.27	20.59				lysozyme(31)-lysozyme(86)	34	3.67371e-13	4.82802e-05	CELAAAMKR(8)-DGRTPGSR(3)	33.01	54.44
Aldolase(91)-Aldolase(321)	22	7.06136e-09	1.84058e-08	ADDGRPFPQVIK(5)-ENLKAAQEEYVKR(4)	20.34	23.45				lysozyme(130)-lysozyme(134)	29	2.02898e-38	9.16557e-05	DGNGMNAWVAWRNR(12)-CKGTDVQAWIR(2)	5.14	6.92
Aldolase(139)-Aldolase(148)	20	1.00001e-06	3.52238e-11	KDGADFAK(1)-WRCVLK(2)	22.65	38				lysozyme(91)-lysozyme(134)	27	3.99904e-13	0.0863965	TPGSRNLCNIPCSALLSS(5)-CKGTDVQAWIR(2)	27.59	36
Aldolase(55)-Aldolase(100)	16	0.00011434	0.0568264	LQSIGTENTEENRR(13)-SKGGVVGIK(2)	20.5	56.18				lysozyme(31)-lysozyme(39)	25	3.98252e-25	8.36889e-12	CELAAAMKR(8)-DNYRGYSLGNWVCAAK(4)	13.4	18.34
Aldolase(55)-Aldolase(110)	15	1.98903e-05	8.14713e-09	LQSIGTENTEENRR(13)-VDKGVVPLAGTNGETTTQGLDGLSER(3)	20.21	24.96				lysozyme(31)-lysozyme(32)	24	1.20058e-09	5.89787e-14	CELAAAMKR(8)-RHGL(1)	3.82	7.06
Aldolase(152)-Aldolase(303)	15	3.72918e-19	5.01273e-08	CVLKIGEHTPSALAIMENANVLAR(4)-CPLLKPWALTFSYGRALQASALK(15)	20.42	29.39				lysozyme(31)-lysozyme(63)	23	1.0428e-29	1.08616e-10	CELAAAMKR(8)-FESNFNTQATNRNT(12)	28.96	55.37
Aldolase(317)-Aldolase(330)	14	7.50753e-06	4.74068e-08	KENLK(1)-RALANSLACQGK(1)	20.49	42.4				lysozyme(132)-lysozyme(134)	22	2.22765e-06	6.89355e-05	NRCK(2)-CKGTDVQAWIR(2)	6.21	14.62
Aldolase(12)-Aldolase(56)	13	1.43933e-07	6.7557e-21	PHSHPALTPEQKK(12)-RFYR(1)	34.62	56.21				lysozyme(31)-lysozyme(79)	21	1.14419e-17	7.35846e-10	CELAAAMKR(8)-DYGILQINSRWWCN(10)	27.72	52.32
Aldolase(91)-Aldolase(317)	12	8.26119e-05	9.91347e-07	ADDGRPFPQVIK(5)-KENLK(1)	19.89	26.34				lysozyme(115)-lysozyme(132)	14	4.64778e-09	0.00316018	KIVSDGNGMNAWVAWR(1)-NRCK(2)	21.88	42.09
Aldolase(91)-Aldolase(139)	11	2.91619e-11	1.15687e-12	ADDGRPFPQVIK(5)-KDGADFAK(1)	16.39	22.06				lysozyme(114)-lysozyme(146)	14	1.72921e-06	0.00654381	DITASVNCAKK(10)-GCRL(3)	23.93	35.87
Aldolase(148)-Aldolase(311)	11	7.39383e-07	5.94378e-05	WRCVLK(2)-ALQASALKAWGGK(8)	27.02	44.02				lysozyme(91)-lysozyme(114)	12	7.31236e-15	0.0320358	TPGSRNLCNIPCSALLSS(5)-DITASVNCAKK(10)	16.65	24.95
Aldolase(55)-Aldolase(329)	10	0.000180995	0.000608418	LQSIGTENTEENRR(13)-AAQEEYVKR(8)	21.41	59.39				lysozyme(86)-lysozyme(114)	12	6.6127e-22	0.000356699	DGRTPGSR(3)-DITASVNCAKK(10)	24.23	42.49
Aldolase(12)-Aldolase(55)	10	0.000115221	0.00288029	PHSHPALTPEQKK(12)-RLQSIGTENTEENRR(14)	35.66	NA				lysozyme(115)-lysozyme(146)	12	0.00100704	0.0183227	KIVSDGNGMNAWVAWR(1)-GCRL(3)	27.72	40.56
Aldolase(56)-Aldolase(317)	10	1.40525e-07	8.84102e-20	RFYR(1)-KENLK(1)	12.36	17.14				lysozyme(23)-lysozyme(115)	11	0.0002464	0.0192107	VFGRCELAAAMK(4)-KIVS(1)	23.46	45.82
Aldolase(91)-Aldolase(100)	9	8.06889e-08	9.50707e-11	ADDGRPFPQVIK(5)-SKGGVVGIK(2)	13	14.9				lysozyme(63)-lysozyme(114)	10	8.86625e-19	3.95862e-07	FESNFNTQATNRNT(12)-DITASVNCAKK(10)	22.47	45.92
Aldolase(55)-Aldolase(107)	7	2.3446e-08	0.0216903	LQSIGTENTEENRR(13)-GGVVGIKVDK(7)	16.18	25.53				lysozyme(86)-lysozyme(134)	10	3.34324e-06	0.0297043	DGRTPGSR(3)-CKGTDVQAWIR(2)	32.03	44.88
Aldolase(59)-Aldolase(317)	6	2.01423e-05	1.15847e-07	FYRQLLLTADDR(3)-KENLK(1)	12.75	NA				lysozyme(51)-lysozyme(63)	7	1.10839e-05	0.0801132	GYSLGNWVCAAKFESNFNTQATNRNT(12)-GYSLGNWVCAAKFESNFNTQATNRNT(24)	18.19	25.63
Aldolase(42)-Aldolase(100)	6	1.19178e-09	2.90958e-06	RLQSIGTENTEENRR(1)-SKGGVVGIK(2)	26.09	NA				lysozyme(114)-lysozyme(130)	5	2.35325e-20	5.90798e-06	DITASVNCAKK(10)-DGNGMNAWVAWRNR(12)	16.87	36.34
Aldolase(91)-Aldolase(110)	6	1.17857e-07	2.47119e-05	ADDGRPFPQVIK(5)-VDKGVVPLAGTNGETTTQGLDGLSER(3)	27.95	39.8				lysozyme(23)-lysozyme(31)	5	4.67891e-08	0.00154211	VFGRCELAAAMK(4)-CELAAAMKR(8)	12.42	25.82
Aldolase(146)-Aldolase(303)	6	3.57411e-08	3.10898e-05	DGADFAKWR(7)-CPLLKPWALTFSYGRALQASALK(15)	16.49	18.62				lysozyme(79)-lysozyme(114)	4	3.06937e-10	0.00025171	DYGILQINSRWWCN(10)-DITASVNCAKK(10)	17.15	35.49
Aldolase(55)-Aldolase(139)	6	6.03905e-11	0.000158109	LQSIGTENTEENRR(13)-KDGADFAK(1)	23.63	36.76				lysozyme(134)-lysozyme(143)	4	6.31599e-12	0.000348491	CKGTDVQAWIR(2)-DVQAWIRGCR(7)	17.29	26.65
Aldolase(133)-Aldolase(139)	5	3.01471e-08	0.000371913	GVVPLAGTNGETTTQGLDGLSERCAQYK(23)-KDGADFAK(1)	9.88	18.87				lysozyme(31)-lysozyme(130)	3	2.99263e-26	0.00281142	CELAAAMKR(8)-DGNGMNAWVAWRNR(12)	21.23	36.92
Aldolase(110)-Aldolase(148)	5	0.00270521	0.312225	VDKGVVPLAGTNGETTTQGLDGLSER(3)-WRCVLK(2)	9.05	15.61				Aldolase(107)-Aldolase(133)	619	6.28864e-17	8.69055e-11	SKGGVVGIKV(9)-DGLSERCAQYKK(6)	10.93	13.72
Aldolase(21)-Aldolase(41)	4	1.25627e-06	7.31989e-07	ELSDIAHRIVAPGK(8)-GILAADESTGSIAKR(14)	32.39	NA				Aldolase(42)-Aldolase(311)	305	4.94668e-31	3.63339e-09	RLQSIGTENTEENRR(1)-ALQASALKAWGGK(8)	10.18	28.03
Aldolase(42)-Aldolase(293)	3	0.00763072	0.000483063	GILAADESTGSIAKRLQSIGTENTEENRR(15)-CPLLKPWALTFSYGR(5)	35.45	NA				Aldolase(12)-Aldolase(21)	153	4.95917e-22	7.51635e-08	PHSHPALTPEQKK(12)-DIAHRIVAPGK(5)	14.27	20.59
Aldolase(68)-Aldolase(152)	3	5.55369e-14	0.00114724	QLLLTADDRVNPCIGGVILFHETLYQK(9)-WRCVLKIGEHTPSALAIMENANVLAR(6)	37.82	NA				Aldolase(12)-Aldolase(200)	114	1.23247e-27	1.03656e-06	PHSHPALTPEQKK(12)-RCQYVTEK(1)	36.97	56.09
Aldolase(42)-Aldolase(110)	3	2.42386e-05	0.00601575	RLQSIGTENTEENRR(1)-VDKGVVPLAGTNGETTTQGLDGLSER(3)	20.54	26.41				Aldolase(55)-Aldolase(110)	107	6.73961e-12	0.000240649	LQSIGTENTEENRR(13)-VDKGVVPLAGTNGETTTQGL(3)	20.21	24.96
Aldolase(27)-Aldolase(59)	3	2.16207e-05	0.21685	IVAPGKGILAADESTGSIAK(6)-FYRQLLLTADDR(3)	19.62	NA				Aldolase(41)-Aldolase(55)	96	2.17109e-17	0.00713913	DESTGSIAKR(9)-LQSIGTENTEENRR(13)	11.82	24.99
lactoferrin(106)-lactoferrin(263)	668	6.10272e-20	5.86485e-15	LRPVAAEVYGTERQPR(13)-FKDCHLAR(2)	16.69	22.08				Aldolase(41)-Aldolase(303)	94	6.51732e-10	0.000265068	DESTGSIAKR(9)-CPLLKPWALTFSYGRALQASALK(15)	12.34	12.72
lactoferrin(463)-lactoferrin(599)	357	3.43491e-20	2.42172e-15	RSDTSLTWNSVK(1)-LADFALLCLDGKR(12)	12.66	15.25				Aldolase(42)-Aldolase(316)	90	6.62603e-11	6.16202e-06	RLQSIGTENTEENRR(1)-AWGGKKENLK(5)	14.58	30.47
lactoferrin(109)-lactoferrin(263)	245	1.21063e-15	2.83976e-12	QPRTHYYAVAVVK(3)-FKDCHLAR(2)	12.86	15.62				Aldolase(42)-Aldolase(152)	75	1.09146e-20	0.00894762	RLQSIGTENTEENRR(1)-CVLKIGEHTPSALAIMENANVLAR(4)	23.94	27.34
lactoferrin(630)-lactoferrin(672)	231	9.09116e-14	3.60083e-09	LKQVLLHQQAK(2)-NLLFNDNTECLARLHGK(13)	8.96	9.61				Aldolase(42)-Aldolase(317)	73	2.21298e-12	9.7677e-08	RLQSIGTENTEENRR(1)-KENLK(1)	16.65	37.22
lactoferrin(263)-lactoferrin(710)	183	3.11402e-18	1.44235e-15	KPVDKFKDCHLAR(7)-CSTSPLLEACEFLRK(14)	16.97	20.28				Aldolase(199)-Aldolase(257)	61	0.000829181	2.05733e-06	DLKR(3)-YSHEEIAMATVTALRR(15)	15.65	21.16
lactoferrin(463)-lactoferrin(601)	172	9.27789e-15	5.16374e-16	RSDTSLTWNSVK(1)-KPVTEAR(1)	9.59	10.89				Aldolase(41)-Aldolase(59)	57	1.70485e-09	0.00100437	DESTGSIAKR(9)-FYRQLLLTA(3)	15.06	NA
lactoferrin(353)-lactoferrin(364)	100	1.38446e-17	1.5912e-21	KSEEEVAAR(1)-ARVVWCAVGEQELR(2)	15.93	20.75				Aldolase(21)-Aldolase(41)	52	1.70263e-14	3.02405e-07	DIAHRIVAPGK(5)-DESTGSIAKR(9)	32.39	NA
lactoferrin(47)-lactoferrin(305)	99	3.87206e-08	1.00483e-05	CFQWQRNMRKVR(9)-DKSPKFQLFGSPSGQK(5)	13.24	19.3				Aldolase(110)-Aldolase(133)	49	1.53879e-15	1.53896e-05	DKGVVPLAGTNGETTTQGL(2)-DGLSERCAQYK(6)	12.15	12.9
lactoferrin(44)-lactoferrin(305)	81	1.69879e-11	5.14403e-11	CFQWQRNMR(6)-DKSPKFQLFGSPSGQK(5)	10.85	13.32				Aldolase(41)-Aldolase(56)	46	2.18816e-17	3.30061e-13	DESTGSIAKR(9)-RFYR(1)	15.57	34.09
lactoferrin(106)-lactoferrin(300)	75	1.58545e-06	7.00836e-06	LRPVAAEVYGTERQPR(13)-FGKDK(3)	13.42	16.88				Aldolase(42)-Aldolase(146)	42	1.16534e-07	0.000388977	RLQSIGTENTEENRR(1)-DFAKWR(4)	20.91	24.11
lactoferrin(140)-lactoferrin(353)	64	1.47215e-08	1.69045e-07	SCHTGLRR(7)-KSEEEVAAR(1)	15.18	24.37				Aldolase(21)-Aldolase(199)	37	5.56555e-06	1.59251e-06	DIAHRIVAPGK(5)-DLKR(3)	33.93	52.7
lactoferrin(50)-lactoferrin(305)	63	4.93101e-12	1.67638e-11	VRGPPVSCIK(2)-SPKFQLFGSPSGQK(3)	14.74	20.64				Aldolase(55)-Aldolase(107)	33	8.12005e-17	6.60611e-07	LQSIGTENTEENRR(13)-SKGGVVGIKV(9)	16.18	25.53
lactoferrin(244)-lactoferrin(263)	59	1.18504e-15	1.20186e-09	ESTVFEDLSDEAERDEYELLCPDNTR(14)-FKDCHLAR(2)	16.6	23.92				Aldolase(41)-Aldolase(91)	33	1.84703e-06	1.0575e-06	DESTGSIAKR(9)-ADDGRPFPQVIK(5)	27.73	46.02
lactoferrin(353)-lactoferrin(362)	58	2.21944e-18	2.8432e-18	KSEEEVAAR(1)-RARVVWCAVGEQELR(1)	12.69	15.06				Aldolase(199)-Aldolase(200)	33	2.67623e-06	6.96295e-06	DLKR(3)-RCQYVTEK(1)	3.81	8.32
lactoferrin(24)-lactoferrin(283)	52	5.42338e-21	4.53263e-20	RSVQWCAVSQPEATK(1)-SVNGKEDAIWNLLR(5)	11.86	12.52				Aldolase(27)-Aldolase(55)	33	1.31691e-07	0.0842951	IVAPGKGILAA(6)-LQSIGTENTEENRR(13)	25.08	NA
lactoferrin(44)-lactoferrin(58)	44	9.91727e-09	5.69851e-06	CFQWQRNMR(6)-GPPVSCIKR(8)	16.74	22.38				Aldolase(41)-Aldolase(148)	32	1.28819e-16	9.12661e-07	DESTGSIAKR(9)-WRCVLK(2)	19.19	20.42
lactoferrin(607)-lactoferrin(676)	41	1.21201e-10	2.33893e-07	RKPVTEARSCHLAMAPNHAVVSR(8)-LHGKTTYEK(4)	24.73	30.49				Aldolase(86)-Aldolase(91)	30	4.05166e-24	3.5456e-06	DDRVNPCIGGVILFHETLYQKA(21)-DDGRPFPQVIK(4)	5.25	13.46
lactoferrin(672)-lactoferrin(681)	39	4.17088e-11	2.6198e-05	NLLFNDNTECLARLHGK(13)-TTYEKYLGPQYVAGITNLKK(5)	13.55	21.34				Aldolase(59)-Aldolase(110)	29	3.41298e-08	0.000383265	FYRQLLLTA(3)-DKGVVPLAGTNGETTTQGL(2)	21.32	NA
lactoferrin(106)-lactoferrin(261)	37	8.88074e-13	5.36406e-12	LRPVAAEVYGTERQPR(13)-KPVDKFKDCHLAR(5)	18.71	21.98				Aldolase(91)-Aldolase(199)	28	1.46825e-06	5.82173e-05	ADDGRPFPQVIK(5)-DLKR(3)	49.15	NA
lactoferrin(450)-lactoferrin(676)	32	2.0656e-12	1.20432e-05	SQQSSDPDPNCVDRPVEGYLAVAVVR(14)-LHGKTTYEK(4)	13.66	23.4				Aldolase(200)-Aldolase(207)	26	1.74988e-18	5.54325e-08	RCQYVTEK(1)-CQYVTEKVLAAVYK(7)	10.84	15.14
lactoferrin(566)-lactoferrin(642)	28	2.2081e-13	6.82578e-05	CLAENAGDVAFVKDVTVLQNTDGNNNEAWAK(13)-FGRNGSDCPDKFCLFQSETK(3)	20.9	NA				Aldolase(110)-Aldolase(330)	25	5.96853e-23	0.000144928	VDKGVVPLAGTNGETTTQGL(3)-RALANSLACQGK(1)	29.38	53.76
lactoferrin(463)-lactoferrin(587)	27	1.65999e-15	2.49653e-20	RSDTSLTWNSVK(1)-DLKLADFALLCLDGK(3)	10.47	16.2				Aldolase(55)-Aldolase(146)	25	2.26264e-08	0.000265574	LQSIGTENTEENRR(13)-DFAKWR(4)	20.13	32.46
lactoferrin(681)-lactoferrin(710)	26	5.19689e-14	8.71191e-14	TTYEKYLGPQYVAGITNLKK(5)-CSTSPLLEACEFLRK(14)	18.92	21.54				Aldolase(91)-Aldolase(110)	21	1.36066e-12	3.04685e-06	DDGRPFPQVIK(4)-DKGVVPLAGTNGETTTQGL(2)	27.95	39.8
lactoferrin(353)-lactoferrin(462)	26	0.000815485	0.0654603	KSEEEVAAR(1)-PVEGYLAVAVVRRSDTSLTWNSVK(12)	58.96	NA				Aldolase(27)-Aldolase(42)	20	7.55459e-08	0.0160504	IVAPGKGILAA(6)-RLQSIGTENTEENRR(1)	25.6	NA
lactoferrin(659)-lactoferrin(672)	25	0.000167303	0.00101409	FCLFQSETKNLLFNDNTECLAR(9)-NLLFNDNTECLARLHGK(13)	24.68	NA				Aldolase(13)-Aldolase(21)	20	2.49788e-05	2.6451e-06	KELS(1)-DIAHRIVAPGK(5)	12.09	15.45
lactoferrin(47)-lactoferrin(302)	24	1.53525e-10	0.000326374	CFQWQRNMRKVR(9)-DKSPKFQLFGSPSGQK(2)	16.6	32.24				Aldolase(55)-Aldolase(199)	19	1.82049e-10	7.96714e-05	LQSIGTENTEENRR(13)-DLKR(3)	40.38	NA
lactoferrin(263)-lactoferrin(672)	22	0.0046527	0.00740733	FKDCHLARVPSHAVVAR(2)-NLLFNDNTECLARLHGK(13)	34.93	38.59				Aldolase(133)-Aldolase(199)	19	0.000186113	0.00411137	DGLSERCAQYKK(6)-DLKR(3)	40.34	NA
lactoferrin(230)-lactoferrin(263)	21	5.3818e-12	8.66564e-09	DGAGDVAFIRESTVFEDLSDEAERDEYELLCPDNTR(10)-FKDCHLAR(2)	11.52	NA				Aldolase(55)-Aldolase(311)	18	3.75054e-06	0.00256794	LQSIGTENTEENRR(13)-ALQASALKAWGGKK(8)	15.02	42.97
lactoferrin(600)-lactoferrin(676)	19	0.000132436	0.00197149	RKPVTEARSCHLAMAPNHAVVSR(1)-LHGKTTYEK(4)	35.03	45.93				Aldolase(42)-Aldolase(110)	18	2.69823e-14	0.0580575	RLQSIGTENTEENRR(1)-DKGVVPLAGTNGETTTQGL(2)	20.54	26.41
lactoferrin(109)-lactoferrin(261)	17	6.40763e-13	1.31489e-10	QPRTHYYAVAVVK(3)-KPVDKFKDCHLAR(5)	16.79	18.71				Aldolase(110)-Aldolase(148)	17	8.75524e-12	0.00178741	DKGVVPLAGTNGETTTQGL(2)-WRCVLK(2)	9.05	15.61
lactoferrin(47)-lactoferrin(58)	15	0.000101587	0.00051393	NMRK(3)-VRGPPVSCIKR(10)	20.3	27.85				Aldolase(42)-Aldolase(199)	17	0.000293167	0.0275963	RLQSIGTENTEENRR(1)-DLKR(3)	32.93	51.67
lactoferrin(599)-lactoferrin(607)	13	1.3178e-05	0.00386936	LADFALLCLDGKRK(12)-PVTEARSCHLAMAPNHAVVSR(6)	13.56	19.04				Aldolase(55)-Aldolase(317)	16	3.08007e-14	3.38166e-09	LQSIGTENTEENRR(13)-KENLK(1)	12.53	33.72
lactoferrin(230)-lactoferrin(321)	9	9.4849e-24	1.8347e-08	DGAGDVAFIRESTVFEDLSDEAERDEYELLCPDNTR(10)-DLLFKDSAIGFSR(5)	11.48	NA				Aldolase(42)-Aldolase(107)	14	3.88707e-16	0.00027683	RLQSIGTENTEENRR(1)-SKGGVVGIKV(9)	18.43	22.86
lactoferrin(261)-lactoferrin(710)	9	7.37959e-09	0.000171191	KPVDKFKDCHLAR(5)-CSTSPLLEACEFLRK(14)	22.25	25.84				Aldolase(41)-Aldolase(133)	13	1.53438e-06	4.19832e-05	DESTGSIAKR(9)-DGLSERCAQYKK(6)	27.08	34.03
lactoferrin(106)-lactoferrin(302)	8	5.33216e-05	0.00162066	LRPVAAEVYGTERQPR(13)-DKSPK(2)	16.82	19.55				Aldolase(1)-Aldolase(200)	13	0.00127286	0.161129	PHSHPALTPEQK(1)-DLKRCQYVTEK(4)	NA	NA
lactoferrin(230)-lactoferrin(300)	8	0.00217546	0.00809717	DGAGDVAFIRESTVFEDLSDEAERDEYELLCPDNTR(10)-FGKDK(3)	19.87	NA				Aldolase(317)-Aldolase(330)	12	3.56605e-11	2.53627e-07	KENLK(1)-RALANSLACQGK(1)	20.49	42.4
lactoferrin(44)-lactoferrin(302)	8	3.5064e-07	0.0113671	CFQWQRNMRKVR(6)-DKSPKFQLFGSPSGQK(2)	16.46	28.94				Aldolase(59)-Aldolase(317)	12	1.88887e-12	2.97132e-06	FYRQLLLTA(3)-KENLK(1)	12.75	NA
lactoferrin(24)-lactoferrin(297)	7	3.47448e-05	0.000187915	RSVQWCAVSQPEATK(1)-QAQEKFGK(5)	20.21	27.73				Aldolase(59)-Aldolase(107)	12	1.65316e-07	0.0011614	FYRQLLLTA(3)-SKGGVVGIKV(9)	15.01	NA
lactoferrin(695)-lactoferrin(710)	5	2.22861e-08	0.000687597	YLGPQYVAGITNLKK(14)-CSTSPLLEACEFLRK(14)	17.42	19.91				Aldolase(41)-Aldolase(257)	12	9.34395e-05	0.00142736	DESTGSIAKR(9)-YSHEEIAMATVTALRR(15)	36.79	NA
lactoferrin(257)-lactoferrin(362)	5	0.00616796	0.0166159	KPVDK(1)-RARVVWCAVGEQELR(1)	32.5	35.54				Aldolase(91)-Aldolase(100)	11	1.83567e-11	2.94938e-05	DDGRPFPQVIK(4)-SKGGVVGIK(2)	13	14.9
lactoferrin(24)-lactoferrin(639)	5	0.00858393	0.714044	RSVQWCAVSQPEATK(1)-QVLLHQQAKFGRNGSDCPDK(9)	64.74	NA				Aldolase(321)-Aldolase(330)	11	5.7297e-14	3.2694e-06	ENLKAAQEEYVK(4)-RALANSLACQGK(1)	14.44	24.59
lactoferrin(109)-lactoferrin(257)	4	1.68397e-05	0.000271326	QPRTHYYAVAVVK(3)-KPVDKFKDCHLAR(1)	22.8	28				Aldolase(55)-Aldolase(138)	10	5.14936e-11	7.86703e-08	LQSIGTENTEENRR(13)-CAQYKK(5)	23.08	46.08
lactoferrin(376)-lactoferrin(659)	4	2.9656e-14	0.000340835	VVWCAVGEQELRK(12)-NGSDCPDKFCLFQSETKNLLFNDNTECLAR(17)	12.37	14.17				Aldolase(148)-Aldolase(311)	10	3.67006e-06	0.00063116	WRCVLK(2)-ALQASALKAWGGKK(8)	27.02	44.02
lactoferrin(106)-lactoferrin(257)	3	2.53961e-12	0.00338622	LRPVAAEVYGTERQPR(13)-KPVDKFKDCHLAR(1)	25.18	30.55				Aldolase(56)-Aldolase(110)	9	2.09848e-11	0.0652526	RFYR(1)-VDKGVVPLAGTNGETTTQGL(3)	21.71	32.16
lactoferrin(256)-lactoferrin(321)	3	0.00889303	0.335656	ESTVFEDLSDEAERDEYELLCPDNTRK(26)-DLLFKDSAIGFSR(5)	27.29	43.97				Aldolase(148)-Aldolase(199)	9	6.92672e-06	0.000423751	WRCVLK(2)-DLKR(3)	24.12	46.15
PUD1(42)-PUD1(110)	414	1.03416e-08	5.4303e-07	YTGWDADKSDVVMFQPDEVK(8)-FISDSRSWK(6)	16.41	19.32				Aldolase(27)-Aldolase(59)	9	1.57297e-06	0.0108887	IVAPGKGILAA(6)-FYRQLLLTA(3)	19.62	NA
PUD1(84)-PUD2(88)	175	3.55133e-11	1.67662e-08	SVAYNTGFLTTGVDNWLVDGTMVQERTEVDNKGHQIGK(26)-QIETNLDDKNGVVDGK(9)	NA	NA				Aldolase(91)-Aldolase(107)	8	2.38879e-12	1.25723e-06	ADDGRPFPQVIK(5)-SKGGVVGIKV(9)	21.15	39.39
PUD1(34)-PUD1(110)	154	2.62031e-08	0.000129588	FQVTHKYTGWDADKSDVVMFQPDEVK(6)-FISDSRSWK(6)	15.31	24.69				Aldolase(12)-Aldolase(42)	8	6.5305e-05	0.086372	PHSHPALTPEQKK(12)-RLQSIGTENTEENRR(1)	38.74	NA
PUD1(110)-PUD2(130)	103	6.06379e-08	2.55427e-09	FISDSRSWK(6)-VEDHAQTTVIKVLEK(11)	32.41	54.01				Aldolase(59)-Aldolase(100)	7	4.53183e-09	4.3955e-05	FYRQLLLTA(3)-SKGGVVGIK(2)	14.75	NA
PUD1(97)-PUD2(97)	96	4.80107e-14	1.34087e-19	KSYIEHAK(1)-VRILGEAWR(2)	9.99	15.96				Aldolase(311)-Aldolase(330)	6	3.38186e-09	0.0442331	ALQASALKAWGGKK(8)-RALANSLACQGK(1)	13.49	18.5
PUD1(110)-PUD1(150)	72	1.73064e-12	3.30623e-06	FISDSRSWK(6)-VFPTEIHFISPSGESTTTFTKY(21)	9.46	15.35				Aldolase(133)-Aldolase(146)	6	3.68725e-06	0.00245013	DGLSERCAQYK(6)-DFAKWR(4)	13.09	21.92
PUD2(46)-PUD2(97)	64	2.62607e-16	1.33835e-11	WVKLEPNQSAQILEK(3)-VRILGEAWR(2)	13.98	15.69				Aldolase(12)-Aldolase(59)	6	0.000136883	0.00354643	PHSHPALTPEQKK(12)-FYRQLLLTA(3)	31.94	NA
PUD1(13)-PUD2(21)	62	0.00311245	0.000205251	RTAK(1)-VDIENKSDHVFK(6)	51.67	NA				Aldolase(55)-Aldolase(86)	5	4.74114e-07	0.0426011	LQSIGTENTEENRR(13)-DDRVNPCIGGVILFHETLYQKA(21)	11.58	29.8
PUD2(21)-PUD1(110)	57	5.83708e-08	2.31037e-06	FISDSRSWK(6)-VDIENKSDHVFK(6)	34.57	48.48				Aldolase(27)-Aldolase(68)	4	2.04249e-06	0.0207356	IVAPGKGILAA(6)-DDRVNPCIGGVILFHETLYQK(3)	12.23	19.65
PUD1(90)-PUD2(97)	51	4.97403e-11	1.0213e-08	TEVDNKGHQIGKK(6)-VRILGEAWR(2)	13.34	17.02				Aldolase(55)-Aldolase(152)	4	2.75873e-07	0.187925	RLQSIGTENTEENRR(14)-CVLKIGEHTPSALAIMENANVLAR(4)	30.7	42.91
PUD1(97)-PUD1(110)	51	1.47224e-06	6.08121e-06	KSYIEHAK(1)-FISDSRSWK(6)	32.4	47.12				Aldolase(91)-Aldolase(152)	4	0.000696863	0.315927	DDGRPFPQVIKSK(4)-CVLKIGEHTPSALAIMENANVLAR(4)	41.36	59.25
PUD1(28)-PUD1(110)	43	1.23434e-08	1.30566e-06	VSIDNQTGSHFKFQVTHK(12)-FISDSRSWK(6)	17.4	23.89				Aldolase(55)-Aldolase(100)	3	1.23656e-09	0.0621103	LQSIGTENTEENRR(13)-SKGGVVGIKVDK(2)	20.5	56.18
PUD1(13)-PUD2(130)	37	0.000432761	2.76314e-09	RTAK(1)-VEDHAQTTVIKVLEK(11)	48.35	NA				Aldolase(27)-Aldolase(56)	3	3.77342e-06	0.436387	IVAPGKGILAA(6)-LQSIGTENTEENRRFYR(14)	24.6	50.37
PUD1(13)-PUD1(28)	29	0.000279625	5.81305e-06	RTAK(1)-VSIDNQTGSHFKFQVTHK(12)	28.04	43.42				Aldolase(59)-Aldolase(199)	3	2.99077e-07	0.000150685	FYRQLLLTA(3)-DLKR(3)	38.55	NA
PUD1(96)-PUD2(97)	24	2.20811e-07	0.000311512	GHQIGKK(6)-VRILGEAWR(2)	12.43	22.98				Aldolase(110)-Aldolase(200)	3	0.00138773	0.497427	DKGVVPLAGTNGETTTQGL(2)-DHDLKRCQYVTEKVLAAVYK(6)	29.71	46.81
PUD1(110)-PUD2(114)	22	1.62084e-06	0.00773949	FISDSRSWK(6)-SGHPDGADWKK(10)	23.3	29.82				lactoferrin(106)-lactoferrin(261)	356	2.06915e-12	7.10349e-21	LRPVAAEVYGTERQPR(13)-DKFK(2)	18.71	21.98
PUD2(88)-PUD2(97)	21	1.80009e-10	3.30523e-06	QIETNLDDKNGVVDGK(9)-VRILGEAWR(2)	No_Stru	NA				lactoferrin(630)-lactoferrin(672)	224	1.51883e-40	3.71679e-43	LKQVLLHQQAK(2)-DNTECLARLHGK(8)	8.96	9.61
PUD2(119)-PUD2(141)	19	4.5176e-15	2.29255e-09	HTLRVEDHAQTTVIK(4)-EVQFVSKSGTSTTDFYR(7)	8.57	21.48				lactoferrin(463)-lactoferrin(599)	209	7.96738e-11	1.15189e-20	RSDTSLTWNSVK(1)-DGKRKPVTEAR(3)	12.66	15.25
PUD1(13)-PUD1(97)	16	0.00183812	1.77959e-08	RTAK(1)-KSYIEHAK(1)	43.03	53.84				lactoferrin(463)-lactoferrin(601)	177	2.13347e-20	1.04772e-39	RSDTSLTWNSVK(1)-KPVTEAR(1)	9.59	10.89
PUD2(97)-PUD2(130)	16	5.41931e-11	7.48945e-07	VRILGEAWR(2)-VEDHAQTTVIKVLEK(11)	23.4	35.01				lactoferrin(47)-lactoferrin(305)	132	4.73235e-09	2.23202e-06	NMRK(3)-DKSPKFQLFGSPSGQK(5)	13.24	19.3
PUD2(130)-PUD2(151)	14	4.23069e-10	1.97784e-05	VEDHAQTTVIKVLEK(11)-SGTSTTDFYRHDV(10)	16.98	34.99				lactoferrin(109)-lactoferrin(261)	124	0.00037861	4.02062e-11	QPRTHYYAVAVVK(3)-DKFK(2)	16.79	18.71
PUD2(104)-PUD2(115)	14	6.28608e-08	1.99792e-05	ILGEAWRSGHPDGADWK(7)-KHTLR(1)	14.45	31.54				lactoferrin(44)-lactoferrin(305)	110	1.02284e-17	1.14092e-18	CFQWQRNMR(6)-SPKFQLFGSPSGQK(3)	10.85	13.32
PUD1(13)-PUD1(124)	12	0.000357867	9.55153e-06	RTAK(1)-QHMLTAEDDGKTTTIR(11)	10.56	18.98				lactoferrin(24)-lactoferrin(283)	83	3.4894e-08	4.84963e-20	RSVQWCAVSQPEATK(1)-SVNGKE(5)	11.86	12.52
PUD2(97)-PUD2(114)	11	2.7762e-07	2.76682e-05	VRILGEAWR(2)-SGHPDGADWKK(10)	30.6	48.9				lactoferrin(353)-lactoferrin(362)	80	3.15295e-18	1.64873e-33	KSEEEVAAR(1)-RARVVWCAVGEQELR(1)	12.69	15.06
PUD2(21)-PUD2(97)	10	3.65089e-09	2.38598e-06	VDIENKSDHVFK(6)-VRILGEAWR(2)	19.46	27.05				lactoferrin(58)-lactoferrin(73)	78	2.40584e-13	4.80454e-16	GPPVSCIKR(8)-DSPIQCIQAIAENRA(14)	10.05	12.46
PUD2(88)-PUD1(110)	9	8.41279e-06	0.000665218	FISDSRSWK(6)-QIETNLDDKNGVVDGK(9)	No_Stru	NA				lactoferrin(140)-lactoferrin(353)	73	4.33166e-26	6.50124e-34	SCHTGLRR(7)-KSEEEVAAR(1)	15.18	24.37
PUD1(13)-PUD2(114)	9	0.000379222	0.0321623	RTAK(1)-SGHPDGADWKK(10)	40.2	NA				lactoferrin(353)-lactoferrin(364)	63	5.66603e-21	1.25906e-36	KSEEEVAAR(1)-ARVVWCAVGEQELR(2)	15.93	20.75
PUD2(27)-PUD2(97)	8	3.57243e-07	0.00145953	SDHVFKFQVLHQYTGNALEASK(6)-VRILGEAWR(2)	13.34	16.9				lactoferrin(283)-lactoferrin(292)	59	1.9685e-15	1.4223e-15	SVNGKE(5)-DAIWNLLRQAQEK(8)	14.04	24.07
PUD1(90)-PUD1(110)	7	0.000239316	0.10701	TEVDNKGHQIGK(6)-FISDSRSWK(6)	44.36	56.73				lactoferrin(257)-lactoferrin(607)	51	0.00414231	0.00301592	KPVDK(1)-PVTEARSCHLAMAPNHAVVSR(6)	61.32	NA
PUD1(13)-PUD1(90)	7	0.00333953	1.87894e-05	RTAK(1)-TEVDNKGHQIGK(6)	56.94	NA				lactoferrin(44)-lactoferrin(58)	50	3.97904e-16	2.9898e-13	CFQWQRNMR(6)-GPPVSCIKR(8)	16.74	22.38
PUD1(28)-PUD1(84)	7	1.63059e-08	0.0343059	VSIDNQTGSHFKFQVTHK(12)-SVAYNTGFLTTGVDNWLVDGTMVQERTEVDNKGHQIGK(26)	16.17	23.9				lactoferrin(50)-lactoferrin(305)	40	1.52779e-11	4.50342e-11	VRGPPVSCIK(2)-DKSPKFQLFGSPSGQK(5)	14.74	20.64
PUD1(16)-PUD1(110)	7	2.71518e-05	0.414747	TAKVSIDNQTGSHFK(3)-FISDSRSWK(6)	24.07	45.01				lactoferrin(230)-lactoferrin(261)	38	1.61296e-07	5.99087e-11	DVAFIRESTVFE(6)-KPVDKFK(5)	12.47	NA
PUD2(114)-PUD2(119)	5	3.51908e-10	0.208815	SGHPDGADWKK(10)-HTLRVEDHAQTTVIK(4)	15.99	23.74				lactoferrin(261)-lactoferrin(269)	38	2.81146e-08	2.68385e-10	KPVDKFK(5)-DCHLARVPSHAVVAR(6)	13.31	20.39
PUD2(97)-PUD2(134)	3	6.48576e-06	0.000514264	VRILGEAWR(2)-VLEKEVQFVSK(4)	20.76	28.82				lactoferrin(73)-lactoferrin(283)	26	6.25814e-07	1.4273e-28	DSPIQCIQAIAENRA(14)-SVNGKE(5)	13.03	20.64
										lactoferrin(376)-lactoferrin(650)	25	4.20499e-22	5.26195e-20	VVWCAVGEQELRK(12)-DKFCLFQSETK(2)	15.4	19.73
										lactoferrin(292)-lactoferrin(302)	25	3.57486e-08	1.00996e-13	DAIWNLLRQAQEK(8)-DKSPK(2)	13.26	18.28
										lactoferrin(376)-lactoferrin(659)	17	2.43478e-14	1.10918e-12	VVWCAVGEQELRK(12)-DKFCLFQSETKNLLFN(11)	12.37	14.17
										lactoferrin(256)-lactoferrin(599)	17	2.03081e-06	2.94879e-07	DEYELLCPDNTRK(12)-DFALLCLDGKRK(10)	70.86	NA
										lactoferrin(44)-lactoferrin(297)	16	1.91077e-06	4.32993e-10	CFQWQRNMR(6)-QAQEKFGK(5)	12.82	24.43
										lactoferrin(47)-lactoferrin(58)	14	0.000151221	5.94937e-05	NMRK(3)-VRGPPVSCIKR(10)	20.3	27.85
										lactoferrin(463)-lactoferrin(587)	13	0.000135671	0.00790518	RSDTSLTWNSVK(1)-DLKLA(3)	10.47	16.2
										lactoferrin(106)-lactoferrin(297)	12	8.33404e-07	2.15833e-11	LRPVAAEVYGTERQPR(13)-QAQEKFGK(5)	19.9	23.89
										lactoferrin(297)-lactoferrin(329)	11	9.14015e-06	1.08779e-10	QAQEKFGK(5)-DSAIGFSRVPPR(8)	17.56	26.3
										lactoferrin(450)-lactoferrin(676)	11	3.41903e-11	6.31957e-10	DRPVEGYLAVAVVR(2)-LHGKTTYEK(4)	13.66	23.4
										lactoferrin(24)-lactoferrin(406)	10	8.56448e-08	0.00121573	RSVQWCAVSQPEATK(1)-DCIALVLKGEA(8)	36.69	42.54
										lactoferrin(47)-lactoferrin(302)	7	2.81303e-07	0.000501443	CFQWQRNMRKVR(9)-DKSPKFQLFGSPSGQK(2)	16.6	32.24
										lactoferrin(23)-lactoferrin(283)	6	1.2342e-07	5.91443e-07	RRSVQWCAVSQPEATK(1)-SVNGKE(5)	9.95	10.07
										lactoferrin(44)-lactoferrin(302)	4	3.114e-08	1.38515e-05	CFQWQRNMR(6)-DKSPKFQLFGSPSGQK(2)	16.46	28.94
										lactoferrin(283)-lactoferrin(329)	4	1.94186e-07	1.30613e-09	SVNGKE(5)-DSAIGFSRVPPR(8)	13.41	21.71
										lactoferrin(520)-lactoferrin(536)	3	7.86687e-06	0.365504	DEYFSQSCAPGSDPRSNLCALCIG(15)-DEQGENKCVPNSNER(7)	10.25	13.32
										lactoferrin(463)-lactoferrin(630)	3	4.64967e-07	8.31932e-08	RSDTSLTWNSVK(1)-LKQVLLHQQAK(2)	43.8	NA
										lactoferrin(73)-lactoferrin(630)	3	0.000119382	0.000243398	DSPIQCIQAIAENRA(14)-LKQVLLHQQAK(2)	50.03	NA
										lactoferrin(106)-lactoferrin(305)	3	3.99434e-07	0.101999	LRPVAAEVYGTERQPR(13)-DKSPKFQLFGSPSGQK(5)	25.3	33.34
										lactoferrin(59)-lactoferrin(650)	3	7.90347e-11	0.540897	GPPVSCIKRDSPIQCIQAIAENRA(9)-DKFCLFQSETKNLLFN(2)	60.45	NA
										PUD1(84)-PUD2(88)	209	7.03748e-17	7.34031e-08	DGTMVQERTEVDNKGHQIGKK(8)-DDKNGVVDGK(3)	NA	NA
										PUD1(97)-PUD2(97)	153	2.86918e-17	9.55741e-19	KSYIEHAK(1)-VRILGEAWR(2)	9.99	15.96
										PUD2(119)-PUD2(130)	151	1.58153e-07	3.26515e-06	HTLRVE(4)-DHAQTTVIKVLEK(9)	19.01	36.94
										PUD1(34)-PUD1(110)	146	6.27887e-11	1.16034e-06	FQVTHKYTGW(6)-DSRSWK(3)	15.31	24.69
										PUD1(110)-PUD1(150)	145	5.38859e-16	3.11574e-09	DSRSWK(3)-VFPTEIHFISPSGESTTTFTKY(21)	9.46	15.35
										PUD1(12)-PUD1(16)	108	1.69512e-10	1.00573e-05	DPTPPQLTRR(9)-TAKVSIDNQTGSHFK(3)	14.13	19.43
										PUD1(12)-PUD1(58)	85	4.44217e-14	0.000349621	DPTPPQLTRR(9)-DEVKEIFKSVAYNTGFLTTGVDNWLV(8)	15.3	18.71
										PUD2(46)-PUD2(97)	75	1.60325e-17	6.34725e-12	WVKLEPNQSAQILEK(3)-VRILGEAWR(2)	13.98	15.69
										PUD1(28)-PUD1(110)	63	2.8948e-05	4.53797e-05	VSIDNQTGSHFKFQVTHK(12)-DSRSWK(3)	17.4	23.89
										PUD1(110)-PUD2(130)	59	7.59819e-08	3.28344e-05	DSRSWK(3)-DHAQTTVIKVLEK(9)	32.41	54.01
										PUD1(42)-PUD1(110)	47	1.13923e-08	3.24095e-09	YTGWDADKS(8)-DSRSWK(3)	16.41	19.32
										PUD1(13)-PUD1(124)	46	0.00250567	4.18165e-06	RTAK(1)-DDGKTTTIR(4)	10.56	18.98
										PUD1(104)-PUD1(110)	45	3.62194e-07	8.07703e-05	SYIEHAKFIS(7)-DSRSWK(3)	11.54	20.34
										PUD1(12)-PUD1(28)	44	1.02004e-07	0.000831041	DPTPPQLTRR(9)-VSIDNQTGSHFKFQVTHK(12)	30.56	42.25
										PUD2(88)-PUD2(104)	43	6.63583e-09	5.64691e-05	DDKNGVVDGK(3)-ILGEAWRSGHPDGA(7)	NA	NA
										PUD1(12)-PUD1(34)	39	4.26965e-10	0.000114187	DPTPPQLTRR(9)-FQVTHKYTGW(6)	14.19	18.87
										PUD2(114)-PUD2(119)	38	1.48682e-06	5.29146e-07	DWKK(3)-HTLRVE(4)	15.99	23.74
										PUD2(88)-PUD2(97)	36	2.23163e-12	2.56869e-07	DDKNGVVDGK(3)-VRILGEAWR(2)	NA	NA
										PUD1(12)-PUD2(21)	30	5.85903e-10	1.05539e-06	DPTPPQLTRR(9)-VDIENKS(6)	54.68	NA
										PUD2(104)-PUD2(114)	30	4.17779e-05	0.00105426	ILGEAWRSGHPDGA(7)-DWKK(3)	10.83	12.23
										PUD1(97)-PUD1(110)	29	1.05131e-07	6.00544e-09	KSYIEHAK(1)-DSRSWK(3)	32.4	47.12
										PUD2(88)-PUD1(110)	28	1.79299e-05	2.11934e-05	DSRSWK(3)-DDKNGVVDGK(3)	NA	NA
										PUD1(12)-PUD1(97)	26	2.61363e-13	1.19243e-07	DPTPPQLTRR(9)-KSYIEHAK(1)	45.99	53.39
										PUD1(12)-PUD2(88)	25	3.08873e-11	6.9608e-07	DPTPPQLTRR(9)-DDKNGVVDGK(3)	NA	NA
										PUD1(12)-PUD2(130)	23	4.09397e-07	0.000513237	DPTPPQLTRR(9)-DHAQTTVIKVLEK(9)	51.32	NA
										PUD1(13)-PUD2(21)	22	1.59959e-05	1.93288e-06	RTAK(1)-VDIENKS(6)	51.67	NA
										PUD1(16)-PUD1(110)	20	0.000730799	0.0224252	TAKVSIDNQTGSHFK(3)-DSRSWK(3)	24.07	45.01
										PUD2(21)-PUD1(110)	20	3.54305e-07	1.81847e-07	DSRSWK(3)-VDIENKS(6)	34.57	48.48
										PUD1(84)-PUD1(97)	20	7.66316e-11	2.45864e-06	DGTMVQERTEVDNKGHQIGK(8)-KSYIEHAK(1)	5.71	8.73
										PUD2(104)-PUD2(130)	20	4.12627e-11	0.000206424	ILGEAWRSGHPDGA(7)-DHAQTTVIKVLEK(9)	12.73	49.83
										PUD1(90)-PUD1(110)	20	0.00091512	0.0578653	TEVDNKGHQIGKK(6)-DSRSWK(3)	44.36	56.73
										PUD1(12)-PUD1(54)	19	2.59397e-11	0.000111148	DPTPPQLTRR(9)-DEVKEIFK(4)	24.93	32.91
										PUD1(90)-PUD2(97)	19	1.63758e-11	0.00026567	TEVDNKGHQIGK(6)-VRILGEAWR(2)	13.34	17.02
										PUD1(13)-PUD2(130)	19	0.000944423	3.44661e-05	RTAK(1)-DHAQTTVIKVLEK(9)	48.35	NA
										PUD2(119)-PUD2(141)	17	0.00087352	0.000455955	HTLRVE(4)-EVQFVSKSGTSTT(7)	8.57	21.48
										PUD2(130)-PUD2(151)	17	1.05318e-05	4.35264e-05	DHAQTTVIKVLEK(9)-DFYRH(4)	16.98	34.99
										PUD2(95)-PUD2(104)	17	7.88397e-05	0.0185375	DGKVR(3)-ILGEAWRSGHPDGA(7)	25.73	48.66
										PUD1(28)-PUD1(84)	16	2.06545e-08	0.0303803	VSIDNQTGSHFKFQVTHK(12)-DGTMVQERTEVDNK(8)	16.17	23.9
										PUD1(12)-PUD2(141)	13	4.85061e-09	0.0172179	DPTPPQLTRR(9)-EVQFVSKSGTSTT(7)	55.33	NA
										PUD1(13)-PUD1(58)	13	3.56024e-07	0.00132347	RTAK(1)-EIFKSVAYNTGFLTTGVDNWLV(4)	12.35	15.37
										PUD1(110)-PUD2(134)	12	6.2398e-05	7.23119e-06	DSRSWK(3)-VLEKEVQFVSK(4)	27.47	30.74
										PUD2(15)-PUD1(110)	12	8.87725e-09	0.000882508	DSRSWK(3)-DEPSGVTEQWAKV(12)	36.24	NA
										PUD1(96)-PUD2(97)	12	5.50362e-05	0.0243337	TEVDNKGHQIGKK(12)-VRILGEAWR(2)	12.43	22.98
										PUD1(54)-PUD1(110)	11	5.01377e-06	0.000885245	DEVKEIFK(4)-DSRSWK(3)	23.96	42.81
										PUD2(21)-PUD2(97)	11	8.02833e-09	0.00159472	VDIENKS(6)-VRILGEAWR(2)	19.46	27.05
										PUD1(110)-PUD1(124)	10	0.000224786	0.0118979	DSRSWK(3)-DDGKTTTIR(4)	27.71	47.94
										PUD1(12)-PUD1(90)	9	1.06373e-05	0.166623	DPTPPQLTRR(9)-TEVDNKGHQIGK(6)	60.21	NA
										PUD2(97)-PUD2(130)	9	1.11387e-07	0.00569214	VRILGEAWR(2)-DHAQTTVIKVLEK(9)	23.4	35.01
										PUD1(12)-PUD2(15)	9	0.000251141	0.053024	DPTPPQLTRR(9)-DEPSGVTEQWAKV(12)	46.83	NA
										PUD2(21)-PUD2(119)	8	0.000282294	0.000100399	VDIENKS(6)-HTLRVE(4)	25.07	38.23
										PUD1(13)-PUD2(15)	8	0.000239054	0.000375566	RTAK(1)-DEPSGVTEQWAKV(12)	43.57	59.54
										PUD2(15)-PUD2(97)	8	1.56234e-13	0.00269263	DEPSGVTEQWAKV(12)-VRILGEAWR(2)	32.05	43.47
										PUD1(13)-PUD1(28)	7	0.00091209	0.00747113	RTAK(1)-VSIDNQTGSHFKFQVTHK(12)	28.04	43.42
										PUD1(110)-PUD2(141)	7	0.000167909	0.0149711	DSRSWK(3)-EVQFVSKSGTSTT(7)	40.73	NA
										PUD1(84)-PUD1(104)	7	0.00048179	0.280793	DGTMVQERTEVDNK(8)-SYIEHAKFIS(7)	17.92	26.77
										PUD2(88)-PUD2(119)	7	0.0010882	0.0104715	DDKNGVVDGK(3)-HTLRVE(4)	NA	NA
										PUD1(12)-PUD2(95)	7	0.000273643	0.144694	DPTPPQLTRR(9)-DGKVR(3)	56.64	NA
										PUD2(134)-PUD2(151)	6	0.000215356	4.51263e-05	VLEKEVQFVSK(4)-DFYRH(4)	9.5	12.23
										PUD2(97)-PUD2(114)	6	2.4456e-07	0.000170228	VRILGEAWR(2)-DWKK(3)	30.6	48.9
										PUD1(13)-PUD2(141)	6	0.00773269	0.0224535	RTAK(1)-EVQFVSKSGTSTT(7)	52.42	NA
										PUD2(58)-PUD1(110)	5	0.00587294	0.0393196	DSRSWK(3)-LEPNQSAQILEKVHYNTGPFTTGT(12)	34.49	54.84
										PUD2(21)-PUD2(104)	5	2.02775e-05	0.0136074	VDIENKS(6)-ILGEAWRSGHPDGA(7)	14.77	44.4
										PUD2(15)-PUD2(104)	4	8.28224e-08	0.153133	DEPSGVTEQWAKV(12)-ILGEAWRSGHPDGA(7)	20.86	NA
										PUD1(2)-PUD1(110)	4	0.00783384	0.592987	STDPTPPQLTR(1)-FISDSRSWKQHMLTAED(6)	NA	NA
										PUD1(110)-PUD2(114)	3	2.14507e-06	5.03395e-06	DSRSWK(3)-DWKK(3)	23.3	29.82
										PUD1(13)-PUD1(34)	3	0.00107218	0.0884217	RTAK(1)-FQVTHKYTGW(6)	13.73	23.16
